# Supplementary material for: Accurate Prediction for Antibody Resistance of Clinical HIV-1 Isolates
Source: Sci Rep. 2019 Oct 11;9:14696. doi: 10.1038/s41598-019-50635-w (PMC6789020; doi:10.1038/s41598-019-50635-w)
Supplement: Supplementary file 2 — Supplementary Table S1 [file 41598_2019_50635_MOESM2_ESM.xlsx]

## Sheet: Training_AllMetrics_Mean
Supplementary Table S1. bNAb-ReP, Logistic, and RF prediction performance. Mean prediction performance of 33 bNAb classifiers determined by ten runs of ten-fold cross-validation and assessed using diverse performance metrics with standard deviations shown in parentheses.
A. bNAb-ReP
	b12	4E10	2F5	2G12	VRC01	PG9	PGT121	PGT128	PGT145	3BNC117	PG16	10-1074	PGDM1400	VRC26.08	VRC26.25	VRC13	VRC03	VRC-PG04	35O22	NIH45-46	VRC-CH31	8ANC195	HJ16	PGT151	VRC38.01	CH01	PGT135	DH270.1	DH270.5	DH270.6	VRC29.03	VRC34.01	VRC07
Accuracy	0.79 (0.01)	0.94 (0)	0.95 (0)	0.91 (0.01)	0.92 (0)	0.86 (0.01)	0.88 (0.01)	0.86 (0.01)	0.86 (0.02)	0.9 (0.01)	0.84 (0.01)	0.94 (0.01)	0.89 (0)	0.85 (0.01)	0.87 (0.01)	0.88 (0.01)	0.81 (0.02)	0.87 (0.01)	0.66 (0.02)	0.89 (0.01)	0.87 (0.01)	0.89 (0.02)	0.66 (0.02)	0.83 (0.01)	0.87 (0.03)	0.77 (0.03)	0.74 (0.02)	0.9 (0.02)	0.91 (0.01)	0.93 (0.01)	0.84 (0.01)	0.79 (0.03)	0.93 (0.01)
AUC	0.82 (0.01)	0.82 (0.02)	0.97 (0)	0.93 (0)	0.89 (0.01)	0.85 (0.01)	0.92 (0)	0.89 (0.01)	0.86 (0.02)	0.88 (0.02)	0.79 (0.02)	0.95 (0.01)	0.83 (0.02)	0.89 (0.01)	0.89 (0.01)	0.83 (0.01)	0.83 (0.02)	0.78 (0.05)	0.63 (0.02)	0.8 (0.02)	0.78 (0.03)	0.9 (0.03)	0.67 (0.02)	0.78 (0.02)	0.87 (0.02)	0.77 (0.02)	0.77 (0.02)	0.92 (0.02)	0.93 (0.02)	0.93 (0.01)	0.82 (0.02)	0.78 (0.03)	0.78 (0.05)
F1	0.72 (0.01)	0.97 (0)	0.94 (0.01)	0.8 (0.01)	0.95 (0)	0.91 (0)	0.91 (0)	0.89 (0)	0.9 (0.01)	0.94 (0)	0.9 (0.01)	0.95 (0.01)	0.93 (0)	0.88 (0.01)	0.9 (0.01)	0.92 (0.01)	0.84 (0.01)	0.92 (0.01)	0.74 (0.01)	0.94 (0.01)	0.92 (0.01)	0.92 (0.02)	0.63 (0.02)	0.89 (0.01)	0.78 (0.04)	0.8 (0.01)	0.72 (0.02)	0.89 (0.02)	0.91 (0.01)	0.93 (0.01)	0.74 (0.02)	0.81 (0.02)	0.96 (0)
LogLoss	0.5 (0.01)	0.27 (0)	0.21 (0.01)	0.28 (0.01)	0.34 (0.01)	0.44 (0.01)	0.4 (0.02)	0.42 (0.01)	0.46 (0.03)	0.47 (0.03)	0.51 (0.01)	0.44 (0.04)	0.47 (0.02)	0.44 (0.02)	0.48 (0.02)	0.46 (0.01)	0.51 (0.02)	0.46 (0.02)	0.67 (0.01)	0.4 (0.01)	0.44 (0.01)	0.42 (0.03)	0.62 (0.01)	0.5 (0.01)	0.45 (0.02)	0.58 (0.02)	0.56 (0.01)	0.39 (0.01)	0.38 (0.04)	0.45 (0.01)	0.5 (0.01)	0.56 (0.03)	0.3 (0.01)
MCC	0.56 (0.02)	0.63 (0.02)	0.89 (0.01)	0.75 (0.01)	0.7 (0.02)	0.61 (0.02)	0.75 (0.01)	0.72 (0.01)	0.67 (0.04)	0.69 (0.03)	0.57 (0.04)	0.86 (0.01)	0.66 (0.02)	0.7 (0.02)	0.71 (0.04)	0.63 (0.03)	0.61 (0.03)	0.57 (0.05)	0.38 (0.04)	0.59 (0.05)	0.6 (0.06)	0.77 (0.04)	0.42 (0.03)	0.58 (0.03)	0.7 (0.05)	0.56 (0.04)	0.54 (0.01)	0.82 (0.03)	0.83 (0.02)	0.85 (0.02)	0.64 (0.02)	0.61 (0.05)	0.66 (0.04)
MSE	0.16 (0)	0.08 (0)	0.06 (0)	0.08 (0)	0.11 (0)	0.14 (0)	0.12 (0)	0.13 (0)	0.14 (0.01)	0.11 (0)	0.17 (0.01)	0.14 (0.02)	0.12 (0)	0.14 (0.01)	0.16 (0.01)	0.15 (0.01)	0.17 (0.01)	0.15 (0.01)	0.24 (0)	0.12 (0)	0.13 (0)	0.13 (0.01)	0.22 (0)	0.16 (0)	0.14 (0.01)	0.2 (0.01)	0.19 (0)	0.12 (0)	0.11 (0.01)	0.14 (0)	0.17 (0)	0.19 (0.01)	0.08 (0)
Precision	0.69 (0.03)	0.94 (0)	0.95 (0.01)	0.77 (0.03)	0.93 (0.01)	0.87 (0.01)	0.89 (0.01)	0.84 (0.01)	0.86 (0.02)	0.9 (0.01)	0.84 (0.01)	0.93 (0.01)	0.89 (0.01)	0.84 (0.02)	0.88 (0.02)	0.88 (0.01)	0.8 (0.02)	0.86 (0.02)	0.63 (0.02)	0.89 (0.01)	0.87 (0.01)	0.87 (0.03)	0.54 (0.03)	0.83 (0.01)	0.76 (0.05)	0.73 (0.04)	0.63 (0.02)	0.83 (0.03)	0.88 (0.02)	0.91 (0.01)	0.7 (0.02)	0.74 (0.04)	0.94 (0.01)
Recall	0.78 (0.03)	1 (0)	0.94 (0.01)	0.84 (0.03)	0.98 (0.01)	0.96 (0.01)	0.94 (0.01)	0.95 (0.01)	0.95 (0.01)	0.99 (0.01)	0.96 (0.01)	0.97 (0.01)	0.98 (0.01)	0.93 (0.02)	0.94 (0.02)	0.98 (0.01)	0.9 (0.03)	0.99 (0.01)	0.95 (0.02)	0.99 (0)	0.99 (0.01)	0.98 (0.01)	0.84 (0.04)	0.97 (0.01)	0.84 (0.04)	0.92 (0.04)	0.89 (0.02)	0.97 (0.02)	0.96 (0.01)	0.96 (0.01)	0.84 (0.04)	0.92 (0.04)	0.99 (0)
RMSE	0.4 (0)	0.27 (0)	0.24 (0)	0.29 (0)	0.32 (0)	0.38 (0)	0.34 (0)	0.35 (0)	0.37 (0.02)	0.33 (0.01)	0.41 (0.01)	0.36 (0.02)	0.34 (0)	0.37 (0.01)	0.39 (0.01)	0.38 (0.01)	0.41 (0.01)	0.38 (0.01)	0.49 (0)	0.34 (0.01)	0.36 (0.01)	0.36 (0.01)	0.46 (0)	0.4 (0.01)	0.38 (0.01)	0.44 (0.01)	0.44 (0)	0.34 (0.01)	0.33 (0.02)	0.37 (0.01)	0.4 (0.01)	0.43 (0.01)	0.28 (0.01)
B. Logistic
	b12	4E10	2F5	2G12	VRC01	PG9	PGT121	PGT128	PGT145	3BNC117	PG16	10-1074	PGDM1400	VRC26.08	VRC26.25	VRC13	VRC03	VRC-PG04	35O22	NIH45-46	VRC-CH31	8ANC195	HJ16	PGT151	VRC38.01	CH01	PGT135	DH270.1	DH270.5	DH270.6	VRC29.03	VRC34.01	VRC07
Accuracy	0.76 (0.01)	0.93 (0)	0.9 (0)	0.8 (0.01)	0.91 (0.01)	0.81 (0.01)	0.85 (0.01)	0.78 (0)	0.79 (0.01)	0.86 (0.01)	0.84 (0.01)	0.86 (0.01)	0.84 (0.01)	0.78 (0.01)	0.77 (0.01)	0.81 (0.01)	0.8 (0.01)	0.85 (0)	0.7 (0.01)	0.91 (0.01)	0.87 (0)	0.83 (0.01)	0.61 (0.04)	0.84 (0.01)	0.75 (0.04)	0.71 (0.01)	0.76 (0.02)	0.8 (0.02)	0.83 (0.02)	0.82 (0.02)	0.78 (0.03)	0.76 (0.02)	0.93 (0)
AUC	0.8 (0.01)	0.71 (0.02)	0.93 (0)	0.81 (0.01)	0.86 (0.01)	0.74 (0.01)	0.88 (0.01)	0.8 (0.01)	0.75 (0.01)	0.8 (0.01)	0.77 (0.01)	0.89 (0.01)	0.78 (0.01)	0.79 (0.01)	0.72 (0.02)	0.72 (0.02)	0.84 (0.01)	0.71 (0.02)	0.69 (0.01)	0.87 (0.02)	0.76 (0.01)	0.83 (0.01)	0.63 (0.02)	0.79 (0.02)	0.75 (0.02)	0.69 (0.01)	0.78 (0.02)	0.81 (0.01)	0.84 (0.01)	0.82 (0.01)	0.78 (0.03)	0.75 (0.02)	0.79 (0.03)
F1	0.7 (0.01)	0.96 (0)	0.89 (0)	0.61 (0.01)	0.95 (0)	0.88 (0)	0.89 (0.01)	0.83 (0)	0.86 (0)	0.92 (0)	0.89 (0.01)	0.9 (0.01)	0.9 (0)	0.83 (0.01)	0.84 (0)	0.89 (0.01)	0.83 (0.01)	0.91 (0)	0.76 (0.01)	0.95 (0)	0.92 (0)	0.87 (0.01)	0.6 (0.02)	0.9 (0.01)	0.67 (0.02)	0.76 (0.01)	0.73 (0.02)	0.78 (0.01)	0.83 (0.02)	0.86 (0.01)	0.69 (0.04)	0.78 (0.01)	0.96 (0)
LogLoss	4.52 (0.24)	3.35 (0.27)	1.79 (0.17)	6.22 (0.32)	1.04 (0.07)	4.06 (0.25)	1.08 (0.04)	1.88 (0.11)	2.26 (0.13)	1.22 (0.05)	4.09 (0.25)	0.86 (0.04)	1.73 (0.12)	1.54 (0.07)	1.98 (0.13)	1.93 (0.1)	1.64 (0.09)	2.17 (0.11)	1.9 (0.06)	1.77 (0.1)	1.63 (0.11)	1.32 (0.07)	9.86 (0.5)	1.7 (0.16)	2.01 (0.15)	2.06 (0.14)	1.56 (0.1)	1.33 (0.03)	1.24 (0.06)	1.24 (0.12)	2.32 (0.1)	1.7 (0.15)	2.02 (0.1)
MCC	0.53 (0.02)	0.58 (0.03)	0.81 (0.01)	0.51 (0.02)	0.66 (0.02)	0.46 (0.05)	0.68 (0.02)	0.54 (0.01)	0.5 (0.01)	0.56 (0.03)	0.56 (0.04)	0.7 (0.02)	0.49 (0.04)	0.55 (0.02)	0.5 (0.02)	0.44 (0.06)	0.59 (0.02)	0.53 (0.04)	0.44 (0.02)	0.67 (0.05)	0.58 (0.04)	0.64 (0.03)	0.36 (0.04)	0.6 (0.03)	0.53 (0.04)	0.48 (0.02)	0.56 (0.03)	0.62 (0.03)	0.67 (0.03)	0.66 (0.03)	0.57 (0.04)	0.55 (0.03)	0.62 (0.05)
MSE	0.25 (0.01)	0.12 (0.01)	0.11 (0)	0.23 (0.01)	0.11 (0)	0.25 (0.01)	0.16 (0.01)	0.23 (0.01)	0.23 (0.01)	0.16 (0)	0.22 (0.01)	0.15 (0.01)	0.24 (0.01)	0.24 (0.01)	0.25 (0.01)	0.29 (0.01)	0.23 (0.01)	0.27 (0.01)	0.31 (0.01)	0.2 (0.01)	0.23 (0.02)	0.21 (0.01)	0.39 (0.02)	0.2 (0.01)	0.28 (0.02)	0.32 (0.01)	0.26 (0.01)	0.24 (0.01)	0.22 (0.01)	0.22 (0.01)	0.25 (0.01)	0.28 (0.02)	0.24 (0.01)
Precision	0.63 (0.02)	0.93 (0)	0.87 (0.01)	0.5 (0.02)	0.91 (0.01)	0.81 (0.01)	0.84 (0.02)	0.76 (0.01)	0.79 (0.01)	0.86 (0.01)	0.84 (0.01)	0.86 (0.02)	0.84 (0.01)	0.74 (0.02)	0.76 (0.01)	0.82 (0.01)	0.78 (0.01)	0.84 (0.01)	0.66 (0.01)	0.91 (0.01)	0.87 (0.01)	0.84 (0.03)	0.48 (0.03)	0.84 (0.02)	0.61 (0.05)	0.68 (0.02)	0.68 (0.05)	0.72 (0.02)	0.79 (0.04)	0.79 (0.02)	0.64 (0.05)	0.71 (0.03)	0.93 (0.01)
Recall	0.81 (0.02)	0.99 (0)	0.92 (0.01)	0.81 (0.02)	0.99 (0)	0.97 (0.01)	0.95 (0.01)	0.93 (0.01)	0.96 (0.02)	0.99 (0.01)	0.95 (0.01)	0.94 (0.02)	0.98 (0.01)	0.95 (0.02)	0.96 (0.01)	0.98 (0.01)	0.92 (0.02)	0.99 (0.01)	0.94 (0.02)	0.99 (0.01)	0.99 (0.01)	0.92 (0.02)	0.86 (0.04)	0.97 (0.01)	0.83 (0.05)	0.91 (0.02)	0.86 (0.05)	0.9 (0.04)	0.91 (0.02)	0.95 (0.02)	0.82 (0.06)	0.9 (0.03)	1 (0)
RMSE	0.5 (0.01)	0.34 (0.01)	0.33 (0.01)	0.47 (0.01)	0.33 (0.01)	0.5 (0.01)	0.4 (0.01)	0.48 (0.01)	0.48 (0.01)	0.4 (0)	0.47 (0.01)	0.39 (0.01)	0.48 (0.01)	0.48 (0.01)	0.5 (0.01)	0.54 (0.01)	0.47 (0.01)	0.51 (0.01)	0.55 (0.01)	0.44 (0.01)	0.47 (0.02)	0.45 (0.01)	0.62 (0.02)	0.44 (0.02)	0.52 (0.02)	0.56 (0.01)	0.51 (0.01)	0.48 (0.01)	0.46 (0.01)	0.46 (0.02)	0.5 (0.01)	0.52 (0.01)	0.49 (0.01)
C. RF
	b12	4E10	2F5	2G12	VRC01	PG9	PGT121	PGT128	PGT145	3BNC117	PG16	10-1074	PGDM1400	VRC26.08	VRC26.25	VRC13	VRC03	VRC-PG04	35O22	NIH45-46	VRC-CH31	8ANC195	HJ16	PGT151	VRC38.01	CH01	PGT135	DH270.1	DH270.5	DH270.6	VRC29.03	VRC34.01	VRC07
Accuracy	0.71 (0.03)	0.94 (0)	0.9 (0.01)	0.85 (0.02)	0.9 (0.01)	0.8 (0.01)	0.8 (0.02)	0.77 (0.02)	0.76 (0.02)	0.86 (0.01)	0.82 (0.01)	0.84 (0.04)	0.81 (0.01)	0.72 (0.02)	0.76 (0.01)	0.82 (0.01)	0.76 (0.03)	0.85 (0.01)	0.68 (0.03)	0.9 (0.01)	0.86 (0)	0.81 (0.02)	0.57 (0.03)	0.83 (0.01)	0.73 (0.04)	0.69 (0.02)	0.68 (0.04)	0.76 (0.04)	0.81 (0.03)	0.77 (0.03)	0.75 (0.04)	0.74 (0.02)	0.92 (0.01)
AUC	0.75 (0.01)	0.74 (0.05)	0.93 (0.01)	0.84 (0.02)	0.82 (0.03)	0.74 (0.03)	0.79 (0.02)	0.77 (0.03)	0.71 (0.02)	0.76 (0.02)	0.76 (0.02)	0.83 (0.06)	0.7 (0.02)	0.67 (0.05)	0.69 (0.03)	0.71 (0.03)	0.79 (0.02)	0.69 (0.05)	0.63 (0.03)	0.78 (0.04)	0.67 (0.05)	0.79 (0.02)	0.57 (0.04)	0.74 (0.01)	0.73 (0.04)	0.66 (0.03)	0.69 (0.04)	0.78 (0.04)	0.81 (0.04)	0.75 (0.03)	0.74 (0.03)	0.72 (0.04)	0.68 (0.03)
F1	0.66 (0.02)	0.97 (0)	0.89 (0.01)	0.66 (0.03)	0.94 (0)	0.87 (0)	0.85 (0.01)	0.82 (0.01)	0.85 (0.01)	0.92 (0.01)	0.88 (0.01)	0.89 (0.02)	0.89 (0.01)	0.8 (0.01)	0.84 (0.01)	0.89 (0.01)	0.81 (0.02)	0.91 (0.01)	0.75 (0.02)	0.94 (0.01)	0.92 (0)	0.86 (0.01)	0.59 (0.02)	0.89 (0)	0.66 (0.03)	0.75 (0.01)	0.69 (0.03)	0.76 (0.03)	0.82 (0.02)	0.82 (0.02)	0.66 (0.03)	0.77 (0.02)	0.96 (0)
LogLoss	0.56 (0.01)	0.27 (0.01)	0.34 (0.01)	0.39 (0.01)	0.38 (0.01)	0.53 (0.01)	0.54 (0.01)	0.59 (0.01)	0.57 (0.01)	0.44 (0.01)	0.52 (0.01)	0.52 (0.03)	0.5 (0.01)	0.63 (0.01)	0.59 (0.01)	0.5 (0.02)	0.55 (0.01)	0.48 (0.02)	0.68 (0.03)	0.42 (0.04)	0.47 (0.01)	0.55 (0.02)	0.64 (0.02)	0.52 (0.01)	0.56 (0.02)	0.66 (0.01)	0.61 (0.01)	0.57 (0.03)	0.54 (0.02)	0.59 (0.02)	0.55 (0.04)	0.64 (0.02)	0.32 (0.03)
MCC	0.45 (0.03)	0.57 (0.05)	0.8 (0.01)	0.58 (0.04)	0.59 (0.04)	0.42 (0.04)	0.56 (0.03)	0.51 (0.04)	0.43 (0.04)	0.53 (0.03)	0.51 (0.04)	0.65 (0.08)	0.44 (0.05)	0.46 (0.03)	0.47 (0.03)	0.46 (0.05)	0.55 (0.04)	0.5 (0.06)	0.4 (0.04)	0.63 (0.05)	0.54 (0.02)	0.6 (0.05)	0.33 (0.03)	0.55 (0.02)	0.52 (0.05)	0.45 (0.05)	0.47 (0.05)	0.57 (0.05)	0.64 (0.04)	0.57 (0.06)	0.53 (0.05)	0.53 (0.04)	0.56 (0.05)
MSE	0.19 (0)	0.07 (0)	0.1 (0)	0.12 (0.01)	0.12 (0)	0.17 (0)	0.18 (0)	0.2 (0.01)	0.19 (0)	0.14 (0)	0.17 (0.01)	0.17 (0.01)	0.16 (0.01)	0.22 (0)	0.2 (0)	0.16 (0.01)	0.19 (0)	0.15 (0.01)	0.24 (0)	0.12 (0.01)	0.14 (0)	0.18 (0.01)	0.23 (0.01)	0.17 (0)	0.19 (0.01)	0.23 (0.01)	0.21 (0.01)	0.2 (0.01)	0.18 (0.01)	0.2 (0.01)	0.18 (0.01)	0.22 (0.01)	0.09 (0)
Precision	0.6 (0.03)	0.93 (0.01)	0.87 (0.01)	0.66 (0.07)	0.9 (0.01)	0.8 (0.01)	0.78 (0.02)	0.74 (0.02)	0.75 (0.02)	0.85 (0.01)	0.82 (0.01)	0.83 (0.04)	0.82 (0.02)	0.68 (0.02)	0.75 (0.02)	0.83 (0.02)	0.74 (0.03)	0.85 (0.02)	0.64 (0.03)	0.9 (0.01)	0.86 (0.01)	0.79 (0.02)	0.47 (0.03)	0.82 (0.02)	0.62 (0.04)	0.65 (0.03)	0.57 (0.04)	0.68 (0.05)	0.76 (0.04)	0.73 (0.03)	0.6 (0.05)	0.68 (0.03)	0.92 (0.01)
Recall	0.79 (0.05)	1 (0)	0.91 (0.01)	0.69 (0.04)	0.99 (0.01)	0.97 (0.01)	0.95 (0.01)	0.93 (0.02)	0.98 (0.01)	0.99 (0.01)	0.96 (0.01)	0.96 (0.01)	0.98 (0.01)	0.98 (0.02)	0.97 (0.02)	0.97 (0.01)	0.92 (0.03)	0.98 (0.01)	0.94 (0.02)	0.99 (0.01)	0.99 (0.01)	0.96 (0.02)	0.89 (0.04)	0.97 (0.02)	0.81 (0.04)	0.92 (0.03)	0.91 (0.03)	0.9 (0.04)	0.92 (0.05)	0.95 (0.02)	0.83 (0.04)	0.92 (0.03)	1 (0)
RMSE	0.43 (0)	0.26 (0)	0.31 (0.01)	0.35 (0.01)	0.34 (0)	0.42 (0)	0.42 (0.01)	0.45 (0.01)	0.44 (0)	0.37 (0)	0.41 (0.01)	0.41 (0.01)	0.4 (0.01)	0.47 (0)	0.44 (0.01)	0.4 (0.01)	0.43 (0.01)	0.39 (0.01)	0.49 (0)	0.34 (0.01)	0.37 (0.01)	0.43 (0.01)	0.48 (0.01)	0.41 (0)	0.43 (0.01)	0.48 (0.01)	0.46 (0.01)	0.44 (0.01)	0.43 (0.01)	0.45 (0.01)	0.42 (0.01)	0.47 (0.01)	0.28 (0.01)
