# Supplementary material for: Accurate Prediction for Antibody Resistance of Clinical HIV-1 Isolates
Source: Sci Rep. 2019 Oct 11;9:14696. doi: 10.1038/s41598-019-50635-w (PMC6789020; doi:10.1038/s41598-019-50635-w)
Supplement: Supplementary file 3 — Supplementary Table S2 [file 41598_2019_50635_MOESM3_ESM.xlsx]

## Sheet: RMSE_GBM-Log-RF
Supplementary Table S2. bNAb-ReP, Logistic, and RF prediction performance in terms of RMSE. RMSE of 33 bNAb-ReP classifiers determined from ten runs of ten-fold cross-validation were shown and compared to those from logistic regression and random forest (RF).
bNAb	Mean-GBM	Mean-Logistic regression	Significant (Yes/No)	P-value	Mean-RF	Significant (Yes/No)	P-value
b12	0.402945	0.502684	1	2.54543e-14	0.433261	1	2.22933e-15
4E10	0.270864	0.343716	1	1.0745e-08	0.260767	1	1.48446e-05
2F5	0.236458	0.328882	1	7.19799e-19	0.314078	1	2.65684e-17
2G12	0.288752	0.473794	1	7.41468e-15	0.347181	1	1.4423e-11
VRC01	0.322995	0.326716	0	0.178255	0.341922	1	1.35931e-08
PG9	0.377351	0.502105	1	2.00798e-14	0.416884	1	1.9858e-14
PGT121	0.339043	0.397767	1	2.66215e-13	0.421811	1	1.71645e-18
PGT128	0.354205	0.475737	1	5.51042e-21	0.447729	1	9.38913e-19
PGT145	0.373523	0.476374	1	1.82244e-10	0.439472	1	1.81461e-07
3BNC117	0.331261	0.400741	1	1.38342e-15	0.370515	1	1.33017e-11
PG16	0.405373	0.465833	1	3.84397e-12	0.409484	0	0.190852
10-1074	0.364618	0.385065	1	0.0242032	0.413787	1	2.11536e-05
PGDM1400	0.344556	0.483756	1	3.25063e-14	0.400421	1	1.13686e-14
VRC26.08	0.369888	0.483492	1	7.25607e-17	0.467901	1	1.42524e-17
VRC26.25	0.390928	0.496426	1	1.19032e-14	0.444658	1	3.91851e-09
VRC13	0.379444	0.535818	1	5.48827e-18	0.399213	1	3.25287e-06
VRC03	0.406676	0.46915	1	8.65253e-11	0.434609	1	1.90789e-08
VRC.PG04	0.377695	0.509842	1	1.89463e-16	0.386883	1	0.0329267
35O22	0.487034	0.551549	1	1.08251e-05	0.487401	0	0.844914
NIH45.46	0.343996	0.438629	1	1.59312e-11	0.340456	0	0.326681
VRC-CH31	0.357433	0.473	1	2.76198e-10	0.373916	1	3.10442e-05
8ANC195	0.356318	0.450484	1	1.0005e-12	0.428466	1	4.81713e-11
HJ16	0.462119	0.616538	1	4.9412e-10	0.475592	1	8.50498e-05
PGT151	0.400351	0.442165	1	1.29205e-05	0.407692	1	0.0118396
VRC38.01	0.376571	0.517619	1	1.05969e-09	0.431824	1	3.85903e-12
CH01	0.443371	0.563264	1	9.11628e-17	0.48371	1	1.08251e-05
PGT135	0.437236	0.508427	1	3.8433e-16	0.461619	1	1.97313e-09
DH270.1	0.342363	0.477703	1	1.18228e-12	0.443256	1	3.76879e-11
DH270.5	0.332086	0.458512	1	5.86406e-10	0.425282	1	1.28756e-08
DH270.6	0.366876	0.456028	1	1.08251e-05	0.450708	1	3.89264e-15
VRC29.03	0.40125	0.496224	1	8.46723e-11	0.421259	1	1.66039e-06
VRC34.01	0.432466	0.521905	1	6.66985e-11	0.470539	1	7.87122e-07
VRC07	0.28154	0.487034	1	4.57628e-16	0.283373	0	0.469394
