# Supplementary material for: Accurate Prediction for Antibody Resistance of Clinical HIV-1 Isolates
Source: Sci Rep. 2019 Oct 11;9:14696. doi: 10.1038/s41598-019-50635-w (PMC6789020; doi:10.1038/s41598-019-50635-w)
Supplement: Supplementary file 4 — Supplementary Table S3 [file 41598_2019_50635_MOESM4_ESM.xlsx]

## Sheet: TableS2
Supplementary Table S3. Feature importance of 33 bNAb classifiers.
VRC01		8ANC195		2F5		2G12		3BNC117		4E10		10-1074		35O22		b12		CH01		DH270.1		DH270.5		DH270.6		HJ16		NIH45-46		PG9		PG16		PGDM1400		PGT121		PGT128		PGT135		PGT145		PGT151		VRC-CH31		VRC-PG04
Feature	Feature importance (%)	Feature	Feature importance (%)	Feature	Feature importance (%)	Feature	Feature importance (%)	Feature	Feature importance (%)	Feature	Feature importance (%)	Feature	Feature importance (%)	Feature	Feature importance (%)	Feature	Feature importance (%)	Feature	Feature importance (%)	Feature	Feature importance (%)	Feature	Feature importance (%)	Feature	Feature importance (%)	Feature	Feature importance (%)	Feature	Feature importance (%)	Feature	Feature importance (%)	Feature	Feature importance (%)	Feature	Feature importance (%)	Feature	Feature importance (%)	Feature	Feature importance (%)	Feature	Feature importance (%)	Feature	Feature importance (%)	Feature	Feature importance (%)	Feature	Feature importance (%)	Feature	Feature importance (%)
459_G	11.1394	234_glycan	22.885	667_A	22.3589	295_@	40.9372	456_R	16.0164	787B_L	7.17785	332_@	26.0909	624_G	4.29418	185_D	7.07533	171_K	22.8045	332_@	15.3734	332_@	35.211	325_D	21.6353	471_G	7.55489	364_S	7.32311	160_@	15.3987	160_@	10.5244	160_@	23.3155	332_@	18.66	334_S	9.44353	334_S	20.7581	160_@	11.2944	651_N	12.5271	276_D	5.82011	364_H	15.5575
456_R	9.02072	234_N	13.3921	665_K	11.9268	332_@	13.0897	459_G	7.16527	674_D	6.56885	334_@	14.8829	335_R	3.4512	364_H	4.95791	130_@	11.4046	325_D	14.4783	325_D	16.3377	332_@	17.4275	276_@	4.94195	456_R	7.24767	169_E	5.66004	354_@	3.94212	169_E	8.09015	334_@	7.32486	332_@	8.6315	332_@	9.2802	169_E	6.3601	602_L	12.3522	459_G	5.66041	276_@	13.2116
414A_I	4.67958	276_glycan	12.1967	492_K	6.34393	395_W	12.6986	723_S	5.57383	674_S	3.56594	334_S	13.1621	97_K	3.03044	386_@	3.26685	160_@	6.2179	334_@	14.3646	334_S	8.43586	334_@	13.3088	238_P	3.52544	279_D	5.80503	169_T	3.17594	352_H	1.92944	446_S	2.99795	334_S	5.86421	334_@	5.1967	179_L	6.75606	167_D	3.54272	519_I	9.48555	236_K	4.30528	459_G	11.0412
365_S	3.54655	349_L	7.76202	665_S	5.45982	392_@	4.6363	466_E	5.16553	414A_I	3.39456	330_H	3.01104	186G_@	1.72694	114_Q	2.39542	671_S	4.1574	325_N	11.2967	325_N	4.9187	330_H	9.21519	362_T	3.46186	459_G	3.68544	144G_@	1.8821	136_T	1.843	167_D	2.77713	330_H	4.13191	330_Y	4.31094	592_L	6.64716	166_R	3.27051	514_G	9.25767	276_@	3.87775	365_S	6.60318
280_N	2.53653	236_T	4.7788	730_L	4.68127	379_R	3.61579	471_E	3.67922	192_R	2.05074	330_Y	2.40761	19_T	1.59387	185_@	2.28165	629_L	4.04349	330_H	10.9692	334_@	3.18965	334_S	7.58364	150_S	2.99106	195_S	3.27245	162_T	1.675	290_E	1.56021	317_F	2.33275	300_N	3.03992	295_@	3.23704	520_L	4.84062	186i_S	2.70517	629_L	5.62608	364_H	3.6449	456_R	5.90848
364_S	2.36587	15_W	4.39448	853_A	4.313	339_@	2.82394	471_G	3.6369	433_G	1.85694	87_P	2.38488	352_Y	1.49237	723_H	1.98914	705_I	3.26537	334_S	8.74385	300_N	2.90257	602_L	4.74122	317_F	2.94067	63_T	3.13481	169_R	1.64253	409_E	1.55115	161_M	2.17348	325_D	2.93074	323_I	2.86905	330_Y	3.32583	167_G	2.13892	328_K	4.64051	102_D	3.0885	429_G	5.70637
588_Q	2.14044	236_K	3.05403	395_W	3.22799	394_T	2.53222	399_N	3.17794	809_N	1.72414	325_K	1.72766	535_L	1.36392	185_N	1.83304	322_D	3.16829	300_N	3.60606	375_H	2.47042	325_N	2.40621	459P_N	2.41299	68_V	2.92036	114_E	1.57547	397_@	1.49158	491_I	2.12868	322_K	2.88471	301_@	2.47352	387_S	3.18688	128_T	1.50367	658_Q	4.4781	172_E	2.95	389_S	5.02418
279_D	2.03568	278_T	2.65333	492_E	2.89273	62_E	2.16828	325_D	2.51721	835_G	1.66139	613_S	1.61842	350_R	1.27237	698_I	1.46688	164_E	3.12599	330_Y	2.51769	535_L	2.35467	704_V	1.30885	278_T	1.87207	106_T	2.71725	171_E	1.55311	148_V	1.3183	409_D	2.07061	816_N	2.17715	330_H	2.41264	364_H	2.829	578_T	1.4679	515_L	4.27696	33_D	2.88809	151_N	3.65773
364_H	1.9166	567_K	2.46001	800_L	2.72785	334_S	1.96093	179_L	1.47001	464_T	1.57326	319_R	1.58246	240_N	1.24465	358_T	1.45045	632_D	2.89938	92_E	2.49189	192_R	2.24849	402_T	1.30325	719_T	1.7631	475_M	2.58147	732_R	1.45193	755_I	1.21718	169_K	1.65944	354_@	2.16261	321_G	1.77952	446_N	2.78654	183_Q	1.43589	518_V	3.67737	464_D	2.82171	10_L	3.35864
674_S	1.5345	272_V	2.40779	662_A	1.66069	330_H	1.38389	525_V	1.43652	414_I	1.4187	105_Q	1.16736	787A_N	1.23227	722_P	1.2647	409_T	2.6892	519_I	2.2823	323_I	2.19944	9_N	1.21103	459_G	1.72785	429_E	2.51656	354_@	1.30259	839_G	1.21643	167_G	1.49363	323_I	1.21701	801_L	1.19	595_I	2.44278	756_A	1.16275	465_P	3.67409	446_R	2.60261	137_T	3.00577
354_glycan	1.42924	443_I	1.9714	853_R	1.57808	140_E	1.35169	683_R	1.3975	269_D	1.35335	334_N	1.15884	208_V	1.2112	774_L	1.24009	188_Y	2.21666	364_S	1.82518	346_A	2.10476	189_N	1.16247	460_D	1.62293	406_S	2.30378	287_H	0.956626	317_F	1.21395	787G_R	1.37713	135_T	1.10829	323_V	0.991316	46_R	2.33285	162_T	1.11551	46_R	3.30626	408_S	2.36554	621_D	2.94813
839_G	1.41003	513_I	1.75958	667_D	1.39556	352_R	1.11106	609_P	1.35718	92_N	1.34624	325_D	1.08183	433_A	1.12534	393_E	1.23982	353_F	2.07721	275_K	1.38598	787_R	1.61767	815_L	1.13213	144C_@	1.55275	725_G	2.25096	403_S	0.871131	732_R	1.13886	166_R	1.32144	453_L	0.986308	332_N	0.973111	731_G	2.24851	68_I	1.04119	658_K	3.06402	133_E	2.30372	667_Q	2.87611
106_T	1.38202	632_E	1.66683	662_K	1.30382	60_A	0.904344	364_H	1.34237	512_A	1.33419	332_T	1.06945	461_N	1.0956	62_S	1.19486	446_K	2.05837	409_G	1.30551	640_N	1.34254	332_N	1.12415	162_T	1.3727	277_V	2.12886	553_S	0.860904	787C_L	1.10785	307_I	1.26382	297_T	0.84229	619_Q	0.952988	677_N	2.17697	727_P	0.920504	322_A	2.74959	492_K	2.29581	364_S	2.74655
269_E	1.29064	8_Q	1.42687	583_V	1.2933	356_K	0.854484	97_E	1.24271	784_L	1.27587	645_L	0.775627	186A_D	1.05363	244_T	1.15677	269_K	1.76073	640_G	1.2428	602_L	1.17001	300_N	0.929929	677_N	1.36913	195_K	2.11043	356_K	0.821595	677_Q	1.07893	388_S	1.24128	423_I	0.841413	297_T	0.902935	415_T	2.04773	659_D	0.854765	845_R	2.45156	136_S	2.1956	154_M	2.26009
396_L	1.18533	230_glycan	1.21212	459O_L	1.20668	63_P	0.814265	460_@	1.12522	32_N	1.26009	323_T	0.692694	356_@	1.05127	804_G	1.13906	671_N	1.61382	607_T	1.09357	619_Y	1.05203	801_Q	0.826708	658_L	1.18401	85_I	2.07674	651_N	0.814033	356_@	1.0421	612_A	1.23873	375_H	0.764225	404_G	0.829854	392_@	2.01655	183_P	0.838072	648_K	2.15527	340_N	2.07565	467_T	1.98679
274_F	1.11282	346_T	1.17412	397_C	1.01396	142_T	0.614728	730_L	1.1134	336_E	1.22745	365_S	0.639013	408_@	0.978951	185_K	1.03692	741_G	1.48538	460_T	1.07493	704_I	0.958505	743_D	0.812857	133_S	1.11132	829_I	2.02737	687_I	0.806172	677_N	1.03204	211_D	1.15329	325_N	0.68682	365_S	0.788804	387_T	1.89409	467_V	0.777527	845_V	1.91757	535_I	1.83584	63_T	1.91171
602_V	1.09404	440_A	1.12996	639_S	0.780232	144_K	0.610572	336_G	1.11088	260_L	1.22356	408_I	0.629953	746_G	0.975837	464_K	0.990506	658_Q	1.44866	269_E	0.987786	440_A	0.906266	363_P	0.797242	836_F	1.0592	403_T	1.923	290_E	0.798091	352_L	0.944321	619_Q	1.06236	463_@	0.67886	775_L	0.778441	175_L	1.87532	139_I	0.748757	508_R	1.8868	102_E	1.83573	854_A	1.8371
413_T	1.08943	336_A	1.1093	728_A	0.676024	291_S	0.457689	5A_I	1.06957	314_G	1.16538	332_N	0.605084	185_@	0.93371	63_P	0.981823	362_A	1.42409	434_I	0.942801	409_G	0.877961	169_K	0.679463	535_M	1.04843	821_I	1.88658	764_F	0.789472	161_V	0.943325	644_T	1.04749	323_T	0.665507	332_K	0.68481	417_P	1.84004	594_G	0.734767	300_N	1.82737	456_R	1.82752	146_N	1.75619
853_A	1.08206	685_F	1.00093	72_Q	0.672376	646_L	0.432649	471_A	0.968235	492_K	1.13576	199_S	0.586488	84_V	0.854502	190_S	0.970255	148_T	1.40514	174_S	0.885148	832_I	0.784823	65_A	0.637597	337_T	1.02327	458_G	1.84933	315_Q	0.763743	60_A	0.935698	755_I	0.995111	602_L	0.616578	824_G	0.677696	392_N	1.75448	704_I	0.729698	142_T	1.67985	136_@	1.77413	152_K	1.70387
389_L	0.969536	405_S	0.959278	158_T	0.648664	63_R	0.403223	287_H	0.921429	132_G	1.03515	278_T	0.496227	277_L	0.84956	63_T	0.942803	496_V	1.34207	455_T	0.767815	291_S	0.744106	754_S	0.614418	186A_G	0.985307	15_W	1.75438	152_E	0.725277	612_S	0.883533	307_V	0.951633	279_D	0.598053	406_W	0.671204	334_@	1.72297	147_N	0.710745	612_D	1.52386	402_S	1.65005	399_N	1.6087
50_T	0.960759	271_K	0.726755	853_T	0.543577	325_D	0.351784	471_I	0.9064	695_L	1.0339	363_P	0.487836	184_I	0.821228	710_K	0.911494	161_I	1.29026	278_T	0.525716	452_L	0.708885	174_A	0.583196	743_@	0.976184	651_N	1.74714	170_K	0.662238	764_F	0.871623	128_T	0.905403	140_T	0.579333	32_G	0.658729	553_S	1.55865	219_A	0.694545	693_V	1.45395	463_@	1.62928	408_Y	1.38609
400K_glycan	0.862579	743_D	0.697478	143_T	0.536166	106_E	0.328306	721_I	0.905248	198_V	0.922891	704_I	0.457001	95_I	0.81693	665_S	0.894121	413_@	1.23437	655_K	0.457827	364_S	0.681907	190_E	0.579909	535_L	0.939972	21_I	1.65619	403_E	0.65041	403_E	0.833429	198_S	0.87879	741_D	0.547591	289_@	0.615161	389_G	1.55709	704_L	0.669688	406_N	1.44949	721_I	1.62497	409_D	1.33542
335_R	0.842406	151_G	0.696038	200_T	0.506469	644_W	0.322201	721_T	0.902004	3_V	0.921528	375_H	0.431754	337_@	0.793014	440_A	0.892869	185_D	1.08777	619_Q	0.277076	461_G	0.664128	787D_R	0.573142	362_A	0.919066	275_E	1.65183	332_@	0.624313	356_K	0.750843	169_R	0.822102	461_T	0.53306	26_I	0.606776	80_S	1.46864	414_I	0.649562	121_Q	1.13286	334_S	1.57471	588_R	1.33496
720_L	0.79284	496_V	0.675314	182_E	0.479572	29_@	0.301524	192_K	0.891316	778_I	0.91636	305_K	0.427939	621_D	0.785288	750_N	0.840844	291_T	1.08142	135_T	0.248392	330_H	0.557874	105_H	0.571009	500_K	0.901558	694_G	1.53797	114_Q	0.619121	396_R	0.727103	87_V	0.799213	27_I	0.529765	336_K	0.589616	514_G	1.44575	717_L	0.614543	444_T	1.09108	456_W	1.40028	201_V	1.23361
655_N	0.77476	166_R	0.602168	158_S	0.478944	674_E	0.300148	290_Q	0.875497	769_H	0.908643	412_T	0.39719	195_N	0.783573	400_S	0.810549	644_S	1.01109	328_Q	0.23514	619_Q	0.510314	151_G	0.525149	731_G	0.876521	621_E	1.53177	186F_@	0.611969	305_Q	0.694164	165_I	0.797536	836_L	0.524589	352_I	0.576573	557_K	1.38552	394_T	0.60459	698_I	0.975178	465_T	1.35838
399_N	0.714119	348_K	0.582416	567_Q	0.4663	395_@	0.284614	463_@	0.860876	841_C	0.896363	30_A	0.396947	281_V	0.783138	386_D	0.784766	792_I	0.928742	630_E	0.109768	84_I	0.501346	184_I	0.502822	471_A	0.875109	146_I	1.51852	169_K	0.608814	792_I	0.678744	137_T	0.758936	272_I	0.507004	408_E	0.565171	330_H	1.26042	461_Q	0.597865	621_E	0.614446	400C_W	1.32956
804_V	0.681868	85_F	0.531672	577_R	0.465316	332_E	0.280764	32_E	0.841502	478_N	0.885128	720_P	0.387399	352_H	0.781626	135_I	0.753625	21_I	0.924809	750_S	0.0901813	166_K	0.483508	535_L	0.484572	347_E	0.844604	464_G	1.51697	414_I	0.600589	379_R	0.670102	173_R	0.742856	323_V	0.482186	700_T	0.5504	65_A	1.17448	787B_S	0.585818	277_L	0.60407	92_N	1.25936
340_D	0.669256	16_R	0.506053	132_T	0.457405	268_K	0.272942	841_C	0.787423	371_V	0.835487	305_T	0.386742	186A_T	0.75008	268_E	0.713204	234_S	0.922679	787A_S	0.0888602	465_@	0.399279	139_T	0.469765	490_Q	0.828331	186F_T	1.39424	9_H	0.596599	169_E	0.669337	5A_M	0.721233	318_Y	0.474333	304_R	0.542893	409_S	1.10482	27_F	0.570179	432_Q	0.121187	471_T	1.18977
639_S	0.600309	667_K	0.503925	230_D	0.419971	144D_D	0.25931	462_K	0.760248	440_A	0.830625	414_I	0.37891	369_L	0.739881	185_G	0.711679	693_I	0.885409	460_@	0.0820032	462_T	0.356989	165_V	0.465072	704_L	0.792519	460_G	1.36957	410_T	0.594443	553_S	0.659416	136_N	0.715006	565_L	0.469758	444_N	0.542884	293_V	1.09053	166_T	0.556678			400B_T	1.1514
458_G	0.599934	240_N	0.492548	373_M	0.409728	335_E	0.252181	750_N	0.678652	460_N	0.775552	332_E	0.359738	99_N	0.725478	202_T	0.710681	187_D	0.867371	336_T	0.0573599	21_L	0.35391	352_L	0.451114	429_E	0.791315	792_G	1.33726	409_D	0.562463	787B_S	0.627701	31_T	0.678957	305_K	0.44137	843_V	0.527387	730_L	1.05719	68_V	0.552699			703_A	1.12092
316_A	0.596641	732_G	0.401377	674_D	0.405226	33_K	0.25004	411_N	0.67543	651_I	0.774625	316_A	0.353231	706_R	0.722096	434_I	0.67467	624_D	0.861404	9_H	0.0429362	269_E	0.351264	321_G	0.434695	747_R	0.776711	337_E	1.27312	535_V	0.551045	315_Q	0.620351	440_A	0.645763	151_K	0.434377	30_A	0.52125	492_K	1.04678	5A_T	0.540929			278_T	1.05792
362_A	0.580765	393_S	0.387052	723_H	0.371959	607_N	0.247226	5B_Q	0.673815	818_I	0.761752	478_N	0.33822	733_T	0.721641	202_K	0.667157	144E_@	0.807513	624_D	0.0382875	133_N	0.31647	161_A	0.430205	446_V	0.765304	61_H	1.23716	567_K	0.549265	461_@	0.606647	373_T	0.633278	161_V	0.423855	395_W	0.511239	411_@	0.761111	297_I	0.538487			515_M	1.03887
740_R	0.579183	364_P	0.34708	662_E	0.352136	379_G	0.233366	325_N	0.641259	283_I	0.750237	272_I	0.326331	141_N	0.708314	446_S	0.665693	146_N	0.805912	5C_R	0.0351945	442_@	0.311289	306_S	0.405717	186E_E	0.741831	740_R	1.19682	787F_L	0.54229	409_D	0.601838	775_L	0.601959	5A_I	0.420273	720_L	0.506558	347_K	0.672447	347_K	0.531479			192_I	1.02977
534_S	0.570919	340_K	0.319151	490_E	0.34918	92_S	0.23013	683_K	0.634196	178_R	0.743041	613_T	0.316193	677_K	0.70045	49_T	0.657754	667_K	0.797401	92_N	0.0207267	29_S	0.307697	777_V	0.395639	496_I	0.739142	230_D	1.19174	171_K	0.528792	140_T	0.597541	408_@	0.564744	186B_S	0.4146	334_T	0.488305	357_K	0.455434	219_T	0.525101			565_L	0.979632
723_S	0.549697	283_T	0.285877	121_K	0.343465	186D_K	0.229367	535_V	0.594016	26_M	0.722483	443_L	0.307027	195_S	0.697298	452_L	0.652271	5C_K	0.782179	741_D	0.0194073	92_N	0.274894	47_E	0.393221	29_N	0.726877	364_H	1.18655	400K_@	0.520751	633_K	0.596777	354_@	0.555666	732_R	0.396946	779_T	0.487753	758_V	0.387095	30_A	0.509981			10_L	0.914028
340_N	0.533061	5B_Q	0.270769	185_glycan	0.333131	602_T	0.224809	446_R	0.589816	147_@	0.688316	322_D	0.285052	411_@	0.679478	674_S	0.643569	170_K	0.77209	187_@	0.0145285	379_R	0.210675	732_R	0.376074	49_T	0.696101	609_P	1.13679	787B_S	0.48765	130_K	0.584584	320_T	0.551202	756_A	0.396723	21_I	0.483281	352_H	0.37345	169_R	0.491135			275_E	0.884148
525_V	0.518983	440_Q	0.269015	417_P	0.332153	781_S	0.224413	396_L	0.580981	400_T	0.685434	727_P	0.271699	830_I	0.677641	674_G	0.636099	724_Q	0.757065	515_I	0.0143038	32_E	0.177248	513_V	0.35083	309_I	0.688683	612_S	1.07047	749_V	0.477489	120_V	0.551829	187_D	0.543396	665_K	0.386407	409_G	0.482262	724_Q	0.253618	847_V	0.474451			149_D	0.857569
856_Q	0.503858	46_K	0.265864	459O_G	0.331621	186E_T	0.223956	300_G	0.575713	219_A	0.657699	786_G	0.267562	240_K	0.665693	149_M	0.61648	752_F	0.737361	464_T	0.00585166	290_K	0.152723	671_N	0.315273	389_N	0.687216	271_V	1.06093	161_V	0.472017	743_T	0.550801	268_E	0.529037	620_E	0.386239	792_A	0.455833	658_K	0.184296	491_L	0.458197			809_K	0.837661
300_S	0.490334	630_Q	0.265411	651_I	0.311054	371_V	0.221494	287_Q	0.571414	179_L	0.644137	336_T	0.267497	350_K	0.661701	7_Y	0.613447	461_S	0.735787	851_L	0.000876175	762_N	0.147901	440_Q	0.310676	97_K	0.685529	146_K	1.05701	356_@	0.461816	21_I	0.541516	662_E	0.491974	307_I	0.383395	15_W	0.452213			160_K	0.457324			186_D	0.825615
293_S	0.474871	240_T	0.240219	133_D	0.307283	354_L	0.214187	460_E	0.553534	658_K	0.629816	133_H	0.267108	322A_I	0.658527	442_Q	0.603543	360_E	0.647812			134_A	0.127593	535_I	0.306772	151_G	0.678142	824_G	0.94988	230_D	0.458051	230_D	0.521602	147_D	0.479179	363_P	0.382474	339_@	0.450331			429_K	0.450508			419_R	0.80543
624_G	0.473243	851_L	0.220587	154_L	0.297634	612_Y	0.211115	141_P	0.524215	85_S	0.620942	410_@	0.256763	30_A	0.645991	619_F	0.572713	687_M	0.635306			662_A	0.073279	62_E	0.269432	148_E	0.656139	230_@	0.937819	144E_T	0.451252	187_@	0.512047	181_I	0.469958	330_Y	0.381211	286_V	0.443664			822_I	0.443401			173_S	0.798398
155_R	0.46037	842_N	0.168746	129_M	0.289165	700_S	0.196343	335_R	0.512965	63_P	0.586072	281_A	0.243637	22_F	0.645888	721_T	0.570847	347_K	0.448356			854_A	0.0630842	333_V	0.267391	344_K	0.654857	640_E	0.840941	535_I	0.449857	226_L	0.485177	621_D	0.439331	8_Q	0.379125	174_A	0.432972			417_P	0.435027			455_E	0.795593
155_K	0.452165	740_R	0.147151	752_L	0.280308	611_@	0.195224	467_I	0.509912	655_E	0.571731	68_I	0.242065	358_@	0.637721	186D_T	0.570277	277_F	0.245477			335_R	0.0598408	442_@	0.213918	194_T	0.648118	662_A	0.840552	369_L	0.443423	168_K	0.474054	747_R	0.424398	410_S	0.365758	804_G	0.429862			144F_G	0.434353			413_T	0.731253
152_K	0.423182	430_A	0.145864	16_I	0.277145	30_T	0.194786	231_K	0.470454	287_Q	0.561842	328_Q	0.224793	624_N	0.619623	63_K	0.55243	350_R	0.12417			309_I	0.0583604	440_A	0.1879	640_D	0.641925	782_A	0.83469	68_V	0.416441	133_E	0.473422	818_I	0.401904	32_E	0.356811	151_K	0.429554			289_N	0.415549			471_I	0.706583
141_V	0.411366	651_N	0.136247	397_A	0.242385	785_V	0.188449	456_W	0.457657	172_V	0.555226	779_A	0.221536	145_T	0.613223	185_E	0.550322					170_Q	0.0554545	394_T	0.176036	146_@	0.619113	595_I	0.823508	343_Y	0.41075	15_W	0.472649	149_E	0.399692	818_T	0.351316	343_H	0.428733			161_M	0.399458			130_D	0.671136
683_R	0.404268	68_V	0.121859	465_T	0.242364	92_Y	0.18233	803_W	0.447846	789_G	0.549584	408_E	0.213258	144E_S	0.603554	182_L	0.537442					315_Q	0.0480094	133_N	0.166374	291_S	0.603044	500_E	0.805794	186K_S	0.406544	459P_G	0.45544	169_T	0.396285	60_A	0.348241	432_Q	0.416268			268_E	0.387634			179_L	0.664856
21_I	0.40167	491_I	0.102772	667_Q	0.241148	27_I	0.177468	477_D	0.444033	190_T	0.539128	727_L	0.212487	208_I	0.60268	144E_T	0.534949					424_V	0.0464185	465_@	0.143844	727_L	0.56477	534_S	0.7962	5A_T	0.399697	620_D	0.442097	667_Q	0.391418	778_V	0.346377	360_T	0.414576			317_F	0.387398			344_K	0.631445
343_Q	0.392645	271_V	0.0969197	85_P	0.227056			668_S	0.44055	417_P	0.507861	399_D	0.204348	152_E	0.596572	26_M	0.525822					411_@	0.043625	674_S	0.0840169	164_A	0.557329	583_V	0.706806	168_K	0.395977	432_Q	0.440999	145_@	0.378519	5B_L	0.346019	46_K	0.402393			166_G	0.38506			330_Y	0.616404
170_K	0.384519	496_L	0.0853565	255_V	0.222162			33_D	0.433453	746_I	0.49639	841_I	0.198233	617_R	0.536826	178_T	0.521886					829_I	0.0397413	578_T	0.0819704	344_R	0.534107	389_Q	0.659322	336_S	0.381141	186F_@	0.440701	784_L	0.376735	95_M	0.344302	165_I	0.390281			148_I	0.384785			343_Q	0.612144
149_N	0.377551	726_G	0.0742949	667_N	0.215303			189_S	0.420318	309_I	0.487883	300_N	0.18918	234_S	0.520576	413_S	0.518878					209_T	0.0266181	22_L	0.0736597	668_S	0.533919	476_R	0.635363	154_M	0.368644	144G_@	0.440548	319_T	0.371524	347_N	0.344252	337_@	0.385211			461_E	0.38137			300_S	0.5996
363_Q	0.373132	234_S	0.0514928	797_W	0.208924			636_N	0.394228	397_P	0.455006	787_R	0.183998	588_K	0.506175	736_E	0.508448					413_T	0.018955	166_R	0.0651047	234_@	0.5323	648_E	0.576968	651_V	0.36436	854_A	0.435237	536_A	0.371456	500_E	0.321514	291_P	0.361628			758_V	0.371233			101_V	0.589714
192_R	0.372788	398_glycan	0.037094	252_R	0.205347			169_K	0.391256	854_A	0.454972	413_T	0.178405	106_E	0.505018	397_F	0.497878					330_Y	0.0148367	632_D	0.0639592	15_W	0.51521	352_K	0.466204	823_G	0.355775	344_M	0.432894	777_T	0.370249	146_S	0.314975	339_S	0.361228			553_S	0.363833			371_I	0.561157
49_V	0.371648	734_G	0.0322017	293_E	0.204614			440_K	0.387792	841_F	0.450587	49_T	0.176224	354_@	0.501908	753_F	0.492652					336_T	0.0132329	518_V	0.0639155	444_S	0.49525	812_I	0.419579	612_A	0.354054	138_T	0.43049	133_N	0.352603	130_@	0.313413	60_A	0.360858			409_D	0.357179			395_W	0.546369
851_F	0.354053	268_G	0.0299908	754_A	0.186248			32_G	0.384284	637_@	0.432943	147_T	0.175692	308_H	0.492136	141_V	0.482426					187_S	0.00657221	19_T	0.0415012	170_Q	0.490608	188_@	0.392988	619_Q	0.337363	269_E	0.421338	141_T	0.347902	553_G	0.312565	208_I	0.355492			756_F	0.349563			477_N	0.53543
703_S	0.353896	636_N	0.0235198	108_V	0.175174			200_V	0.37628	150_D	0.422259	328_K	0.173029	742_R	0.475527	31_T	0.478152					154_I	0.00360637	291_S	0.0413415	665_S	0.481913	265_L	0.342333	189_S	0.3323	518_L	0.40956	405_S	0.326832	578_T	0.312044	683_K	0.349849			485_K	0.348861			192_R	0.512136
444_K	0.35306	724_P	0.0207822	271_V	0.165359			440_E	0.364744	161_I	0.40443	853_A	0.171986	732_R	0.475411	154_L	0.475431					300_S	0.00150647	410_S	0.039021	750_D	0.469549	148_E	0.308487	297_T	0.331118	408_N	0.409446	364_H	0.319793	464_T	0.287051	133_D	0.333754			624_N	0.347734			347_R	0.51147
403_W	0.348413	818_T	0.0144549	351_E	0.163735			348_K	0.363723	607_T	0.403815	19_I	0.171626	372_V	0.464863	375_S	0.466268					277_L	0.00139257	29_S	0.0387081	322_E	0.468885	732_R	0.288747	134_W	0.329073	135_R	0.402285	721_T	0.319685	141_V	0.283963	787D_R	0.331611			363_S	0.344486			810_S	0.453667
730_P	0.336303	20_M	0.0142045	646_L	0.161876			186A_E	0.34199	7_C	0.395288	335_R	0.170785	306_S	0.464649	841_R	0.46389					809_I	0.00077405	812_V	0.0345928	833_A	0.453061	440_S	0.224725	182_V	0.322283	211_D	0.397837	805_R	0.316641	328_Q	0.273778	674_D	0.324917			149_I	0.344132			832_V	0.450649
348_R	0.334264	632_D	0.00684951	665_Q	0.16183			440_A	0.334614	84_L	0.394551	741_G	0.170307	746_I	0.462405	775_I	0.463207					134_V	0.000644407	84_V	0.033456	490_R	0.444084	731_E	0.210461	659_D	0.319163	136_V	0.394438	389_G	0.315686	25_L	0.272736	86_M	0.319854			295_E	0.340172			360_I	0.443631
429_E	0.332315	677_K	0.00506403	626_L	0.160002			211_E	0.32825	429_K	0.390605	407_G	0.164669	467_T	0.456118	776_S	0.456318					774_F	0.000529705	662_A	0.0271059	363_P	0.442568	336_A	0.209444	144I_T	0.316908	8_Q	0.390393	330_H	0.31075	332_T	0.266918	337_K	0.310067			787A_R	0.323849			405_S	0.443607
316_T	0.332273	442_glycan	0.00179304	314_G	0.157144			617_R	0.315916	500_E	0.384926	234_@	0.163835	33_K	0.455161	389_D	0.441932					9_N	0.000274238	787_R	0.0265426	297_I	0.433305	465_@	0.156854	633_K	0.316786	403_I	0.369653	612_S	0.308154	26_M	0.265479	836_I	0.299268			348_Q	0.32092			393_S	0.418371
275_K	0.330022	837_C	0.00133846	393_E	0.157089			8_K	0.314552	644_S	0.382826	272_V	0.162731	633_K	0.450969	186C_@	0.436134					173_H	0.000114198	271_I	0.0221931	150_M	0.428351	308_R	0.141118	141_T	0.309111	144E_T	0.364398	26_M	0.306465	417_Q	0.265289	154_M	0.290675			145_@	0.317181			824_G	0.399115
279_E	0.327491	182_V	0.000363412	677_N	0.156996			364_S	0.297835	87_E	0.382555	82_Q	0.160122	357_K	0.450958	677_K	0.435286					815_L	0.000113611	824_E	0.0123878	553_S	0.414906	778_A	0.125267	186H_S	0.305292	704_V	0.35143	5C_K	0.294943	179_V	0.265168	756_A	0.281566			416_I	0.310011			60_A	0.398614
139_T	0.323365	787C_L	0.000245629	754_S	0.147789			509_E	0.291487	588_G	0.374638	400A_T	0.159209	161_M	0.449993	626_L	0.390133							397_G	0.00660273	408_G	0.406936	792_A	0.0403367	565_L	0.305283	446_S	0.349344	186A_N	0.292133	402_T	0.264007	501_A	0.273953			586_Y	0.309742			621_N	0.394737
417_P	0.320237			404_I	0.145458			496_V	0.287287	171_Q	0.370937	186A_N	0.156822	186_N	0.435289	130_H	0.388293							337_E	0.00623776	459P_S	0.368815	2_R	0.0127911	736_E	0.304281	362_A	0.345486	229_N	0.280348	301_@	0.257364	411_@	0.272774			186E_T	0.304811			322_E	0.391742
276_glycan	0.317616			135_T	0.144904			676_S	0.27107	535_I	0.347699	726_D	0.153813	241_@	0.433511	290_K	0.384655							842_H	0.00561578	185_N	0.365179	356_@	0.0122766	234_@	0.304201	11_W	0.345462	833_I	0.277728	396_T	0.246571	299_P	0.269503			787G_R	0.30454			565_M	0.387042
471_I	0.314093			169_R	0.141582			633_R	0.269242	442_Y	0.347162	295_E	0.149062	832_I	0.425236	4_R	0.383744							417_P	0.00479881	565_L	0.359436	788_R	0.0103913	190_S	0.304073	491_I	0.340519	172_E	0.270774	415_I	0.24456	519_L	0.264429			578_A	0.30339			648_E	0.381275
272_I	0.310907			316_A	0.139597			777_V	0.267628	444_R	0.339754	240_K	0.147813	476_K	0.425116	152_I	0.382864							750_N	0.00448755	139_N	0.353304	170_K	0.0102095	186_E	0.295418	721_F	0.338473	158_T	0.2597	613_T	0.243233	655_K	0.264356			746_I	0.303366			364_S	0.350957
332_K	0.310489			583_L	0.139071			461_T	0.262673	340_N	0.329567	602_L	0.147545	632_D	0.420502	750_S	0.375809							592_F	0.00323835	777_I	0.348504	200_V	0.0066035	160_N	0.293317	152_N	0.337079	7_W	0.259281	837_C	0.241893	337_D	0.254487			644_R	0.30144			24_M	0.324785
607_N	0.306429			184_I	0.134536			87_E	0.261836	357_K	0.322471	164_E	0.145239	756_I	0.418187	845_T	0.375377							61_Y	0.00322616	629_M	0.34681	106_E	0.0060296	519_F	0.287949	651_N	0.33144	778_A	0.25223	229_K	0.238378	335_R	0.253481			148_V	0.299476			843_I	0.29446
20_M	0.291312			333_I	0.132674			150_I	0.257269	743_G	0.320758	316_T	0.142995	496_V	0.413219	388_S	0.373788							24_M	0.00244358	283_T	0.344146	446_R	0.00540254	818_L	0.284723	655_N	0.328302	325_N	0.248569	85_V	0.237005	339_T	0.245637			32_D	0.287985			181_V	0.29228
63_T	0.288502			280_N	0.132388			792_V	0.245479	190_F	0.310262	318_F	0.141612	612_T	0.409644	141_T	0.371357							756_A	0.00216758	136_V	0.336742	756_A	0.00472034	186G_S	0.270131	362_K	0.323877	198_T	0.239849	804_G	0.230972	400_T	0.245592			619_H	0.282908			442_@	0.288015
283_T	0.288217			744_R	0.130502			300_N	0.239529	94_N	0.301367	640_Q	0.140059	607_N	0.401051	144B_G	0.363183							662_E	0.0018292	166_R	0.335823	9_Q	0.00245681	151_M	0.265417	787_R	0.323072	318_Y	0.238326	817_T	0.230564	404_T	0.245139			644_S	0.28116			815_L	0.27603
787D_K	0.272162			464_G	0.130257			811_A	0.239518	147_T	0.293303	746_V	0.138357	799_L	0.39934	424_V	0.356534							343_Q	0.00138672	24_I	0.334707	837_Y	0.00209335	583_M	0.261203	515_I	0.32213	166_K	0.237352	62_D	0.228873	4_K	0.244851			841_C	0.279943			662_A	0.26034
151_M	0.266228			509_E	0.127541			492_K	0.221335	749_V	0.28893	147_I	0.13569	683_R	0.39256	851_A	0.353688							833_A	0.000393927	851_F	0.333799	677_N	0.00207398	139_@	0.252744	787F_L	0.321529	185_D	0.236804	465_T	0.228369	5B_M	0.243606			407_T	0.279761			165_L	0.210394
279_N	0.265425			229_R	0.126774			371_V	0.216063	217_F	0.288181	841_L	0.134274	278_T	0.384545	399_Y	0.351967							415_I	0.000115484	99_E	0.333083	514_G	0.0010035	147_S	0.249572	426_M	0.321018	209_T	0.234203	429_E	0.227818	353_F	0.243396			62_V	0.27835			289_@	0.20037
154_M	0.262545			833_L	0.123074			723_N	0.216036	144B_T	0.285856	320_T	0.13169	767_S	0.378667	273_K	0.347622							186_D	0.000111302	854_A	0.329453	641_L	0.000812239	28_Y	0.249158	717_L	0.319325	407_@	0.234029	683_R	0.224243	153_G	0.235726			658_Q	0.277417			452_L	0.166582
16_K	0.253781			404_Y	0.120156			339_T	0.192382	323_I	0.285435	756_V	0.131495	316_T	0.376577	651_N	0.342172							818_T	8.44197e-05	396_L	0.321293	787_R	0.000559613	407_T	0.24633	474_D	0.318637	405_Q	0.231592	200_A	0.222166	464_T	0.2337			804_V	0.26835			633_K	0.163732
812_I	0.253069			856_L	0.119252			135_@	0.181051	307_V	0.28512	161_I	0.130898	165_L	0.366548	466_E	0.339842							346_A	7.04244e-05	144_T	0.312304	389_A	0.000541587	762_N	0.244165	173_S	0.316835	655_E	0.221528	357_K	0.221546	282_K	0.230191			295_@	0.267754			781_I	0.150281
335_K	0.252709			394_S	0.119107			362A_P	0.180694	519_L	0.284879	30_T	0.130758	750_Q	0.363417	24_T	0.334346							154_V	6.76885e-05	3_V	0.311985			132_V	0.243736	97_K	0.314952	33_D	0.22108	654_E	0.220306	417_P	0.228728			831_E	0.266302			840_I	0.138115
114_Q	0.250375			232_K	0.118881			5A_M	0.172997	160_N	0.283318	395_H	0.124842	430_T	0.361992	743_E	0.331508									147_N	0.30951			186E_S	0.240767	350_K	0.313298	236_K	0.216498	9_H	0.218388	290_E	0.228184			804_G	0.263432			815_F	0.133932
641_T	0.248056			182_V	0.118704			460_T	0.172703	429_A	0.275972	138_T	0.124	16_I	0.360875	674_D	0.325073									189_S	0.301116			99_N	0.238546	135_I	0.312681	146_E	0.214303	467_I	0.212361	626_L	0.221851			343_Q	0.262882			813_N	0.125704
730_L	0.247051			671_S	0.115163			404_M	0.1681	797_W	0.275894	337_@	0.123905	825_G	0.357812	387_S	0.321999									396_T	0.300473			146_G	0.2379	461_T	0.307926	379_G	0.212904	137_D	0.210145	5A_T	0.22091			585_R	0.259643			335_K	0.121851
567_K	0.245379			161_I	0.114578			149_@	0.166326	31_G	0.273473	15_W	0.122242	739_E	0.356469	149_@	0.311895									4_T	0.285949			183_P	0.228361	741_G	0.307833	288_L	0.210419	336_A	0.209359	271_I	0.220642			816_D	0.259095			209_S	0.11061
320_T	0.245379			406_T	0.114295			644_R	0.16047	462_G	0.27179	624_N	0.120583	629_M	0.351404	148_E	0.307977									467_T	0.281947			393_N	0.224196	722_H	0.305328	583_L	0.207035	648_D	0.208408	325_D	0.219713			364_S	0.259046			136_I	0.101061
281_A	0.244096			856_Q	0.113988			102_D	0.158394	455_T	0.271111	150_T	0.118148	230_D	0.350944	352_H	0.306062									446_K	0.278956			275_Q	0.223341	717_F	0.300289	784_I	0.199563	139_@	0.208163	851_F	0.217425			412_T	0.255814			300_G	0.100591
173_F	0.243905			138_glycan	0.1133			641_T	0.157679	569_S	0.267529	105_H	0.117322	23_G	0.349612	749_A	0.305809									167_D	0.275351			325_N	0.222425	647_A	0.297551	455_T	0.199187	130_E	0.206815	27_I	0.215731			426_R	0.249493			607_S	0.0966073
396_N	0.239714			275_E	0.112232			812_I	0.15703	151_K	0.264599	459P_K	0.116123	339_E	0.344744	85_D	0.298981									282_K	0.273994			440_Q	0.221597	372_V	0.295045	397_N	0.198857	161_T	0.206487	779_A	0.215422			161_V	0.249013			462_N	0.0945669
132_G	0.237711			446_E	0.109728			393_G	0.152133	5C_K	0.264098	553_S	0.115753	781_T	0.343976	19_V	0.294205									332_@	0.272426			789_G	0.21782	315_R	0.291283	28_C	0.198094	640_N	0.205438	520_L	0.210754			227_K	0.247906			292_I	0.0830965
778_A	0.231183			22_L	0.108819			407_S	0.14953	396_S	0.254588	649_A	0.114797	19_I	0.341674	815_L	0.286732									405_K	0.270409			192_I	0.217389	337_K	0.290109	676_S	0.195916	408_@	0.203828	348_Q	0.207061			446_V	0.246465			775_L	0.0790091
63_R	0.228742			618_S	0.107113			392_N	0.147216	400C_W	0.252484	165_I	0.114329	165_V	0.332992	387_T	0.286404									92_N	0.269363			172_E	0.212163	655_K	0.289214	444_K	0.18003	145_E	0.199051	9_Q	0.206534			500_R	0.244712			305_R	0.0595454
833_G	0.223899			756_V	0.107068			446_@	0.146245	476_K	0.251248	271_V	0.114188	644_G	0.332017	172_A	0.286323									398_N	0.26177			410_E	0.20906	162_T	0.283722	161_I	0.177895	102_D	0.198613	809_I	0.205526			28_Y	0.237389			474_N	0.054439
461_glycan	0.219728			460_D	0.106692			379_G	0.13656	629_Q	0.249557	618_T	0.113366	741_G	0.327251	364_S	0.286042									459O_N	0.253472			360_T	0.207763	269_G	0.275377	839_A	0.177848	668_S	0.198278	389_E	0.202761			140_R	0.233668			317_F	0.0531238
333_V	0.214273			25_L	0.105963			625_K	0.136427	141_V	0.248119	184_L	0.110313	283_T	0.32531	26_L	0.285714									335_R	0.248824			147_E	0.204943	417_Q	0.272907	641_I	0.175061	557_R	0.194063	440_A	0.202424			139_E	0.231243			607_N	0.0490806
209_T	0.213808			459P_glycan	0.104171			4_R	0.131271	295_@	0.244118	133_K	0.109488	774_L	0.324564	340_K	0.282902									461_K	0.247325			755_I	0.204365	836_F	0.271301	410_T	0.173746	137_@	0.191718	402_T	0.200677			402_G	0.230164			62_E	0.0446471
80_N	0.212138			134_Y	0.0943845			279_N	0.128509	332_I	0.243406	149_D	0.102992	290_E	0.3236	837_G	0.275178									407_G	0.247185			801_Q	0.204278	5A_I	0.268383	171_K	0.171711	266_A	0.190694	279_D	0.198493			695_L	0.228368			829_I	0.0426803
4_K	0.210078			515_I	0.0943423			362_E	0.12705	227_K	0.239689	134_V	0.102556	186A_K	0.318393	31_V	0.269329									419_R	0.247084			717_L	0.204153	605_T	0.267728	536_T	0.165085	719_I	0.186728	406_S	0.197184			412_G	0.228227			629_M	0.0309389
144K_T	0.210044			432_Q	0.0935944			145_S	0.126784	834_Q	0.236645	756_I	0.1025	496_I	0.318007	476_K	0.262959									832_I	0.244163			236_T	0.200979	173_Y	0.264934	619_I	0.159797	92_E	0.186409	133_N	0.195034			405_@	0.227929			27_I	0.0304721
133_glycan	0.202913			667_E	0.0895084			7_W	0.125227	211_Q	0.23641	822_V	0.102168	32_G	0.317767	144_@	0.255879									837_F	0.243835			839_G	0.200478	640_Q	0.262003	395_Y	0.158894	659_E	0.186309	387_T	0.193051			47_E	0.222881			335_R	0.0302227
86_L	0.199274			33_D	0.0894944			758_D	0.123665	186C_@	0.236085	114_E	0.101651	108_V	0.316544	434_M	0.249461									92_D	0.24354			762_S	0.198237	724_P	0.260276	84_I	0.157263	730_L	0.18361	303_T	0.190333			723_N	0.219959			406_@	0.0301673
463_E	0.198644			398_glycan	0.0887354			356_N	0.119421	782_V	0.233555	721_T	0.0994226	362_A	0.315751	335_R	0.247655									295_E	0.2435			234_N	0.194688	348_K	0.259757	841_R	0.156553	365_S	0.180734	135_T	0.190198			700_G	0.213914			467_I	0.0294583
334_glycan	0.19578			471_A	0.0883412			621_E	0.117909	328_Q	0.229708	138_D	0.0968863	279_D	0.310068	336_G	0.24764									173_H	0.241247			459O_T	0.193577	325_D	0.257411	845_T	0.15387	400K_@	0.179984	169_K	0.189779			138_S	0.21377			720_L	0.0194666
336_G	0.191156			183_P	0.0877829			271_I	0.116668	31_A	0.22948	782_L	0.0967477	667_N	0.306402	345_V	0.245585									619_Y	0.236067			518_V	0.193053	621_D	0.256674	405_T	0.151973	186D_N	0.178551	842_N	0.188493			463_D	0.211359			185_N	0.00686723
31_A	0.190776			821_A	0.0874485			290_K	0.116348	407_@	0.228688	201_V	0.0929818	787B_S	0.306048	346_T	0.238936									460_N	0.232265			169_V	0.192738	148_N	0.253357	845_R	0.150832	277_I	0.17346	276_@	0.184543			336_Q	0.2093			270_V	0.00503531
350_A	0.190084			268_E	0.0865179			154_R	0.115245	169_I	0.227268	5C_R	0.0924066	815_F	0.304143	141_@	0.229394									464_Q	0.23182			379_R	0.192447	629_L	0.252347	471_G	0.149298	201_V	0.1732	462_N	0.184325			362_S	0.206964			746_I	0.0045109
630_Q	0.185747			152_E	0.0852858			138_Y	0.113568	815_F	0.220224	230_D	0.0922739	444_R	0.298665	348_R	0.228269									362_@	0.230557			406_E	0.191375	595_L	0.249405	518_V	0.145537	415_T	0.169474	442_@	0.181105			515_I	0.206912			178_R	0.00434666
130_N	0.183128			668_N	0.0847723			181_I	0.111926	607_S	0.218523	135_T	0.0882184	148_V	0.296897	769_R	0.221573									676_S	0.229752			225_L	0.190858	409_S	0.23955	496_V	0.142429	633_R	0.167514	677_N	0.179953			7_Y	0.202074			8_P	0.00366703
31_T	0.181531			424_I	0.0847072			467_T	0.111419	841_L	0.216854	674_D	0.0873164	184_L	0.296343	22_F	0.22103									363_S	0.229523			21_G	0.190325	415_T	0.238274	739_D	0.140221	845_R	0.167223	140_S	0.17884			406_@	0.20004			178_K	0.00150775
535_I	0.179246			397_S	0.0827077			316_A	0.111304	804_S	0.215239	195_S	0.0861403	130_E	0.296157	403_Q	0.217463									453_I	0.224995			500_K	0.190139	821_A	0.237084	277_L	0.139542	476_R	0.166813	289_K	0.178737			362_K	0.199515			412_D	0.00132853
492_K	0.178712			144D_T	0.0819493			640_N	0.110534	46_K	0.214668	743_G	0.0858887	705_I	0.296062	689_I	0.213792									148_D	0.222563			414A_I	0.189273	841_L	0.233869	372_T	0.136578	136_@	0.166799	515_M	0.174715			460_@	0.198083			150_I	0.000753374
138_N	0.174256			181_L	0.0814204			25_I	0.109647	314_L	0.212451	16_R	0.0850115	181_V	0.291881	138_A	0.212547									750_N	0.221798			151_D	0.188997	646_I	0.232961	150_N	0.131121	288_L	0.160209	363_P	0.174669			10_F	0.197844
400C_W	0.173353			412_N	0.0802506			152_G	0.108892	305_K	0.212284	65_K	0.0837643	430_V	0.285994	408_I	0.211622									446_R	0.214024			171_Q	0.186475	731_G	0.231784	407_K	0.130215	283_N	0.160131	322_D	0.174303			137_S	0.195935
33_K	0.155484			633_R	0.0800863			170_Q	0.107802	21_F	0.210437	415_T	0.0820852	720_R	0.285853	343_K	0.209848									835_G	0.211765			321_N	0.18556	29_N	0.230823	662_A	0.129629	743_G	0.159703	187_@	0.172709			395_W	0.195512
362_T	0.154289			336_E	0.0800325			648_D	0.107639	216_H	0.206707	344_K	0.0813825	343_Q	0.281382	133_D	0.20785									65_V	0.205828			323_I	0.185391	149_S	0.225998	743_D	0.126381	646_I	0.156175	317_L	0.171581			268_K	0.193247
674_D	0.152904			3_V	0.078581			477_N	0.107099	636_S	0.205018	812_V	0.0793678	836_I	0.277768	135_@	0.206637									818_L	0.205113			200_T	0.185378	152_G	0.224492	461_N	0.126012	360_T	0.153487	87_P	0.17157			822_T	0.191618
394_glycan	0.149148			223_F	0.0777522			778_V	0.104775	496_L	0.20348	413_@	0.0793433	721_T	0.275868	410_G	0.20661									565_M	0.203539			792_A	0.184903	836_L	0.222064	186C_S	0.124797	607_N	0.152997	612_T	0.171404			350_S	0.191468
141_A	0.145953			134_T	0.0770441			674_D	0.0970358	363_Q	0.203316	319_A	0.079125	515_L	0.275712	520_L	0.205586									399_T	0.199598			20_L	0.184874	21_G	0.219516	602_H	0.124373	465_@	0.147836	462_@	0.169122			171_N	0.18741
375_S	0.140887			189_T	0.0765736			358_T	0.0962443	186O_@	0.201514	181_V	0.0789879	166_R	0.27542	835_R	0.205539									514_G	0.198987			330_Y	0.184214	151_M	0.219484	166_G	0.122313	553_N	0.145968	156_@	0.168257			147_@	0.186375
373_R	0.139946			188_S	0.075866			837_C	0.094978	21_G	0.200258	289_K	0.0785196	234_N	0.274272	778_T	0.204839									170_K	0.198533			350_R	0.182372	186G_S	0.219329	648_K	0.122303	723_N	0.144426	201_I	0.165679			9_N	0.18025
519_F	0.138839			165_L	0.075198			84_M	0.0948558	227_R	0.193332	268_K	0.0780178	336_T	0.273075	833_V	0.204134									353_Y	0.193331			732_G	0.181767	186A_E	0.218686	161_T	0.122256	174_S	0.143898	347_E	0.16563			607_N	0.176841
769_R	0.136743			640_D	0.070798			357_T	0.0943973	85_E	0.192021	61_Y	0.0776239	788_L	0.269997	732_R	0.203415									474_N	0.190263			619_I	0.181152	225_L	0.217029	816_@	0.12178	460_N	0.143308	415_T	0.165396			269_K	0.176158
169_R	0.133737			184_L	0.0706111			809_S	0.0937318	651_N	0.191604	797_G	0.0762195	674_S	0.267319	147_@	0.20206									166_K	0.187928			136_I	0.179853	474_N	0.216898	764_F	0.120408	567_R	0.141207	509_E	0.164545			173_Y	0.175049
412_S	0.132142			190_Q	0.0683931			391_F	0.0891417	620_A	0.190105	169_K	0.0760401	843_I	0.266064	424_I	0.201817									7_W	0.187011			147_I	0.179389	114_Q	0.21532	805_Q	0.120213	809_K	0.138243	746_V	0.157265			252_R	0.174669
798_S	0.131442			837_G	0.0676286			295_@	0.0882118	346_A	0.190089	837_C	0.0759613	379_G	0.26606	160_K	0.200674									411_G	0.184976			337_A	0.178179	728_D	0.215277	154_V	0.1186	313_P	0.13676	300_N	0.156793			406_S	0.174277
186i_S	0.129984			362_E	0.0666734			138_@	0.0876632	50_A	0.189091	723_A	0.0750646	354_P	0.261848	143_T	0.199442									817_A	0.1818			411_E	0.177278	412_A	0.214795	621_E	0.117404	335_E	0.135289	38_V	0.155328			317_W	0.173955
190_E	0.129722			347_T	0.0662944			455_E	0.0865366	720_H	0.186992	202_T	0.0743665	152_G	0.257638	396_N	0.198929									743_D	0.179053			619_Y	0.176858	108_V	0.214114	138_V	0.11546	151_V	0.134445	135_@	0.150839			182_E	0.173525
62_D	0.128477			500_K	0.0636255			724_P	0.0857518	419_R	0.181689	607_S	0.073998	147_@	0.25236	724_Q	0.197504									269_E	0.174889			289_@	0.176802	455_T	0.212585	781_V	0.108747	334_T	0.133976	26_M	0.150707			490_R	0.173467
525_A	0.127909			149_E	0.0620581			133_N	0.0850411	459O_I	0.181189	149_E	0.0713302	733_I	0.252158	754_A	0.194									667_K	0.17327			816_@	0.17472	343_Y	0.212329	190_E	0.106369	358_T	0.13141	354_@	0.150555			621_D	0.172697
624_D	0.127033			136_G	0.0616624			386_@	0.0798313	400B_T	0.181012	300_Y	0.0693678	507_E	0.249817	644_D	0.192812									161_V	0.172706			117_K	0.172622	144D_T	0.21225	842_H	0.104385	337_K	0.130823	624_D	0.148486			462_Q	0.172628
186C_T	0.126556			340_N	0.0614045			322_D	0.0797712	135_T	0.179221	208_V	0.0669253	322_D	0.24902	379_R	0.191666									620_D	0.167902			513_I	0.171665	492_R	0.211223	271_I	0.103901	142_T	0.128823	341_T	0.148329			186A_D	0.171489
809_N	0.125198			756_F	0.0611007			161_A	0.0783638	721_I	0.178907	187_S	0.0668782	164_E	0.248059	818_T	0.188627									8_Q	0.164629			677_Q	0.169971	464_Q	0.210996	143_T	0.10024	192_I	0.124987	86_L	0.145877			460_D	0.17031
8_W	0.124737			644_E	0.0604311			448_I	0.0755618	19_I	0.177085	490_R	0.0652873	15_W	0.244757	837_C	0.187972									668_N	0.163184			173_Y	0.168733	9_H	0.205903	268_G	0.0980997	340_R	0.122058	134_V	0.145833			230_@	0.168896
356_glycan	0.124496			362_glycan	0.0600307			229_K	0.0716147	777_I	0.17506	305_R	0.0648444	350_Q	0.24234	99_G	0.186077									134_L	0.155431			181_I	0.167911	133_D	0.205577	99_K	0.0928403	813_S	0.120787	464_G	0.143006			340_D	0.167767
173_S	0.119938			667_K	0.0572582			145_@	0.0691773	179_S	0.173798	25_I	0.0640733	640_N	0.241042	232_R	0.181035									133_N	0.152398			154_I	0.167905	500_T	0.199968	347_T	0.0913741	4_R	0.120183	152_G	0.142867			824_E	0.165664
624_N	0.118609			62_E	0.057135			674_@	0.0683118	114_E	0.172358	698_I	0.0638794	344_Q	0.239953	543_Q	0.180796									805_Q	0.149503			132_S	0.164697	7_C	0.198406	183_S	0.0910262	612_T	0.119808	232_N	0.142647			181_V	0.161149
236_T	0.118136			99_D	0.0570585			395_Y	0.066781	164_E	0.171882	754_P	0.0628373	621_E	0.237326	194_T	0.179076									644_N	0.142948			137_T	0.159901	120_I	0.197574	463_N	0.0909731	674_G	0.119469	340_K	0.142526			812_T	0.158248
232_K	0.113573			644_T	0.0558261			161_V	0.0658275	432_R	0.171863	620_N	0.0625056	201_V	0.235527	462_G	0.176824									161_I	0.142149			465_T	0.159016	171_Q	0.197552	162_T	0.0893156	343_Q	0.117789	293_E	0.141483			268_G	0.157822
393_K	0.113443			705_I	0.055368			344_K	0.0629948	348_K	0.171231	357_K	0.0600127	275_E	0.232453	624_D	0.176785									22_F	0.141907			5A_I	0.15893	5_E	0.196662	136_@	0.0892764	87_E	0.117453	671_N	0.140619			304_R	0.15761
617_K	0.113247			455_T	0.0550005			346_K	0.062737	50_T	0.170532	746_T	0.059986	140_@	0.230894	85_H	0.176422									61_Y	0.141183			84_L	0.157459	202_K	0.194836	351_K	0.0890011	513_V	0.117117	362_A	0.140395			388_S	0.157031
270_I	0.112953			770_H	0.0547816			142_P	0.0616278	325_N	0.17019	186C_D	0.0595669	133_@	0.230707	835_A	0.17522									49_D	0.139217			812_V	0.157456	232_K	0.193932	817_T	0.0851049	821_A	0.114819	209_S	0.138855			832_I	0.15042
308_S	0.10729			769_H	0.0546862			336_E	0.0612542	676_T	0.169303	27_I	0.058636	240_T	0.230642	787_R	0.174503									777_V	0.137714			373_T	0.156137	195_S	0.193536	700_A	0.0849346	350_K	0.11405	453_I	0.137784			409_T	0.149006
471_G	0.107204			322_D	0.054387			403_T	0.0605843	821_A	0.167866	297_I	0.0579516	779_A	0.229284	32_E	0.174302									151_I	0.135754			20_M	0.155086	24_M	0.193187	170_K	0.0829883	20_M	0.110391	518_M	0.137698			341_T	0.148006
130_glycan	0.106227			664_D	0.0541113			434_M	0.0578855	795_Y	0.166296	492_K	0.0573464	801_A	0.228342	186_D	0.174134									398_D	0.135579			322_E	0.154953	352_I	0.191039	835_R	0.0824016	155_K	0.109869	134_A	0.135732			87_E	0.14711
144B_glycan	0.106055			332_I	0.0533212			161_I	0.0577244	408_N	0.165701	25_L	0.0559697	535_I	0.226962	360_T	0.174081									172_A	0.135447			629_M	0.154059	695_L	0.189843	649_S	0.0823471	720_P	0.109442	816_D	0.133584			485_R	0.14544
702_F	0.105736			633_K	0.0531761			330_H	0.0574008	300_G	0.160895	725_R	0.0558816	658_K	0.222515	607_N	0.170512									153_E	0.132973			344_Q	0.153038	325_N	0.188231	33_Q	0.0822058	731_G	0.109254	413_@	0.13019			10_L	0.145188
143_A	0.104514			515_L	0.0525533			655_K	0.0555616	322_G	0.160403	343_Q	0.0553423	140_N	0.221746	230_D	0.170151									462_T	0.131145			373_M	0.15269	615_S	0.183578	136_S	0.0792609	619_L	0.109134	620_E	0.13013			149_M	0.140891
4_M	0.104224			732_G	0.0512129			27_T	0.0531436	352_L	0.159947	704_V	0.0551145	630_Q	0.217752	829_I	0.167679									621_D	0.129757			226_L	0.152186	47_E	0.181803	130_@	0.0782098	350_R	0.107407	7_Y	0.128871			535_V	0.140514
411_glycan	0.103748			632_E	0.0506508			845_T	0.05301	350_K	0.159178	774_L	0.054577	758_D	0.217394	155_T	0.166752									463_@	0.123721			355_@	0.151335	149_T	0.180697	612_T	0.0768103	423_F	0.106789	335_K	0.128173			677_K	0.139218
144J_A	0.102281			460_N	0.0493673			411_S	0.0529402	459P_V	0.158672	350_G	0.0530604	724_Q	0.216644	408_@	0.166492									178_K	0.122582			60_A	0.148744	405_S	0.179976	394_T	0.074078	240_H	0.105758	630_E	0.126731			731_G	0.138952
85_I	0.0996108			51_T	0.0491297			668_N	0.0525786	459P_E	0.156062	375_S	0.053053	308_T	0.214568	270_I	0.165997									18_G	0.122286			133_N	0.147602	135_@	0.176293	87_G	0.0739886	736_G	0.105373	16_R	0.125901			671_N	0.138306
4_R	0.0979602			144_G	0.0484559			640_G	0.0517957	316_T	0.154932	369_P	0.0526274	397_G	0.214406	347_A	0.165537									136_L	0.119419			779_V	0.146942	305_K	0.176002	7_Y	0.0727982	165_L	0.104637	46_R	0.125229			784_L	0.136999
800_V	0.095583			804_G	0.0482891			644_T	0.050403	464_E	0.152403	72_H	0.0525994	319_A	0.213613	807_I	0.163143									181_I	0.118317			231_E	0.145723	624_N	0.172162	465_S	0.071964	287_Q	0.103622	178_R	0.124607			32_E	0.136449
641_I	0.0920565			455_V	0.0470259			229_N	0.0503962	2_K	0.152085	322_E	0.0524898	845_V	0.212182	775_L	0.161946									774_F	0.117679			620_A	0.145162	133_H	0.171332	567_Q	0.0705889	306_R	0.103343	186_D	0.119782			624_D	0.134483
746_V	0.0897716			467_T	0.0467818			138_A	0.0501246	782_I	0.151746	406_@	0.0522736	683_K	0.210887	535_M	0.16139									187_@	0.116787			151_K	0.144706	68_V	0.170114	133_D	0.0663161	644_R	0.101147	621_E	0.119751			702_I	0.134183
297_I	0.0860901			354_N	0.0455336			354_P	0.0500669	754_V	0.151607	788_R	0.0514749	607_A	0.208632	394_@	0.160362									189_N	0.114407			704_I	0.144522	723_A	0.167263	16_I	0.0663008	462_@	0.0989366	308_H	0.119213			840_I	0.131758
352_L	0.0859866			788_L	0.0452067			7_C	0.0498136	817_T	0.148054	442_V	0.0514736	700_T	0.208084	25_I	0.159491									236_K	0.114354			190_N	0.142303	271_I	0.161089	153_E	0.0632213	408_S	0.0980965	371_I	0.118569			677_N	0.130103
389_G	0.0859524			5B_Q	0.0437392			465_S	0.0491708	405_N	0.147554	464_S	0.0510733	172_E	0.205384	343_Q	0.158622									462_@	0.114243			57_D	0.142249	289_@	0.159659	464_G	0.0625649	165_V	0.09727	317_F	0.117101			851_L	0.129391
50_A	0.0859115			698_V	0.0435401			410_G	0.0476888	5C_R	0.146268	651_T	0.0499762	360_E	0.204153	640_N	0.157756									725_R	0.114212			330_H	0.141651	20_L	0.159347	186B_@	0.062211	742_K	0.095889	413_V	0.115382			787F_L	0.12831
460_glycan	0.0851752			432_K	0.0432997			305_K	0.0474194	27_I	0.144489	32_D	0.049674	809_N	0.20065	465_S	0.153208									515_L	0.114125			140_K	0.139144	101_V	0.153477	347_I	0.0621602	5C_K	0.0944149	133_@	0.113491			410_L	0.12793
805_Q	0.0851064			332_E	0.0432234			616_@	0.0465857	787A_S	0.144079	585_S	0.049413	22_L	0.196613	277_L	0.151323									602_L	0.112374			784_L	0.137519	629_M	0.152874	200_V	0.0619959	822_V	0.0922446	286_I	0.112922			135_K	0.125654
616_glycan	0.0843033			138_T	0.0431105			815_L	0.0446217	373_M	0.14012	130_@	0.0492257	829_I	0.194713	92_N	0.150297									63_R	0.109301			830_L	0.137064	754_P	0.152565	33_K	0.0610452	208_V	0.0921553	152_A	0.112889			144B_N	0.124143
179_Q	0.0839882			152_K	0.0425253			853_A	0.0441378	252_R	0.137175	649_S	0.0465226	412_D	0.193596	339_@	0.14783									25_I	0.109161			778_T	0.136566	130_@	0.152037	337_K	0.0608923	138_D	0.0919276	186A_N	0.111448			87_V	0.12255
171_K	0.0832933			395_Y	0.0410794			777_I	0.0425316	31_V	0.136891	513_V	0.0460755	518_V	0.19348	410_@	0.145719									163_T	0.107255			674_S	0.135733	845_R	0.151327	186J_N	0.0570929	134_V	0.0914662	319_A	0.111442			346_G	0.121944
106_E	0.0830565			476_K	0.0402379			46_K	0.0423409	183_P	0.136608	271_I	0.0460613	790_W	0.192748	185_T	0.144998									158_S	0.107218			564_H	0.134953	186_@	0.150078	432_K	0.0570413	553_S	0.0910392	401_S	0.1114			136_@	0.117567
352_Y	0.0825075			463_glycan	0.0397256			22_F	0.0414502	717_L	0.134071	800_I	0.0457782	677_N	0.192586	401_S	0.143667									130_@	0.104152			455_V	0.134629	624_D	0.149366	683_K	0.0561844	352_Y	0.0909207	442_K	0.110537			515_L	0.117265
731_G	0.0813955			85_V	0.0396922			295_V	0.0404185	362_E	0.133202	513_A	0.045615	388_T	0.192557	440_E	0.14148									736_G	0.103931			655_K	0.130983	416_I	0.148188	787_R	0.0548088	767_C	0.0893183	106_E	0.109643			588_R	0.11717
336_D	0.0813669			20_L	0.0377063			293_E	0.0396972	602_V	0.133146	830_I	0.0455169	240_H	0.191923	285_L	0.139133									186B_S	0.103045			186A_T	0.128127	360_T	0.146641	674_G	0.0546663	325_K	0.0887898	300_S	0.109512			136_L	0.117012
565_L	0.0791951			232_R	0.0376185			455_T	0.0394111	461_N	0.132008	231_K	0.044518	87_K	0.191621	161_V	0.137071									63_K	0.102161			460_K	0.127851	788_R	0.145506	730_L	0.054501	154_I	0.0881864	362_K	0.108939			336_G	0.115862
144C_T	0.0758789			31_M	0.0374646			640_D	0.0391908	583_V	0.130223	232_T	0.0444971	722_P	0.191283	842_N	0.130392									440_R	0.101694			188_N	0.126757	815_F	0.145071	80_N	0.0539056	464_G	0.0850529	788_K	0.107976			189_R	0.114222
170_Q	0.0751706			640_Q	0.0371175			464_E	0.0374837	630_E	0.129476	621_D	0.0440639	800_L	0.187588	373_T	0.129864									787E_G	0.100857			417_Q	0.12659	539_A	0.144907	181_V	0.0519132	607_S	0.084092	677_K	0.106875			737_D	0.114124
446_glycan	0.0747194			424_V	0.0369852			348_Q	0.0372532	357_I	0.125725	644_K	0.0440585	86_L	0.187125	268_K	0.128645									633_R	0.100826			731_R	0.125477	471_A	0.143207	624_K	0.0518611	794_K	0.083378	412_T	0.104481			386_D	0.112921
731_E	0.0744898			517_M	0.0364156			151_Q	0.0367363	817_A	0.122852	155_K	0.0426401	8_Q	0.18644	356_@	0.124709									155_R	0.0993903			641_L	0.123773	117_K	0.142255	727_P	0.0515889	440_A	0.0824534	800_V	0.103705			393_S	0.112777
577_Q	0.0744252			29_S	0.0353629			340_T	0.0365286	455_D	0.121749	543_L	0.0426237	5C_R	0.185782	16_T	0.124629									662_E	0.0987835			271_I	0.122862	32_G	0.14059	491_L	0.0512933	464_R	0.0821779	408_I	0.103308			476_R	0.112427
416_I	0.0743696			417_Q	0.0353182			792_A	0.0358033	358A_T	0.121642	148_A	0.0424711	706_N	0.18503	513_V	0.124507									268_E	0.0965668			7_Y	0.122538	108_I	0.140428	292_I	0.0504279	351_E	0.0820995	238_P	0.103211			782_A	0.111318
156_glycan	0.0741738			824_glycan	0.0344392			651_S	0.0354499	812_V	0.120783	836_I	0.042045	15_L	0.184246	743_G	0.123926									101_V	0.0962426			410_G	0.121739	147_E	0.139934	144_S	0.0496845	50_T	0.081472	704_L	0.100714			778_V	0.11112
144_G	0.0741395			185_E	0.0339906			583_I	0.0352359	754_A	0.119534	674_S	0.0415406	398_T	0.181621	396_M	0.123644									277_L	0.0961895			147_T	0.121569	169_K	0.136609	281_V	0.0494023	357_R	0.0811801	145_G	0.10051			646_I	0.109995
779_V	0.074105			24_M	0.0338796			165_L	0.0348306	626_M	0.11931	658_Q	0.04089	5A_I	0.181527	200_A	0.122144									736_E	0.0948075			792_G	0.119515	413_T	0.1358	9_H	0.0473873	293_E	0.0805847	648_E	0.100491			455_V	0.108297
133_D	0.0739885			133_S	0.0334651			297_T	0.0338402	412_G	0.117814	142_A	0.0405113	856_Q	0.180938	411_@	0.122048									588_K	0.0946366			170_Q	0.118425	295_V	0.135178	408_G	0.0470457	746_I	0.0805486	354_G	0.0999732			244_T	0.107908
187_D	0.0719464			186_N	0.033247			140_A	0.033394	8_P	0.117361	461_G	0.0396304	365_S	0.180341	85_A	0.121511									700_A	0.0930297			31_A	0.117373	800_V	0.134776	322_D	0.0462794	275_E	0.07987	241_@	0.0997869			141_A	0.107241
305_K	0.0718335			404_glycan	0.0331497			409_K	0.0333919	144C_N	0.116141	444_R	0.0384551	300_S	0.177863	818_I	0.121249									553_N	0.0929897			268_K	0.117184	659_D	0.134552	459P_S	0.045594	322A_I	0.0798547	412_E	0.098861			336_S	0.107078
750_S	0.071323			674_glycan	0.0324574			770_Q	0.0332917	444_T	0.115522	411_D	0.0383999	186C_N	0.175986	778_A	0.121164									684_L	0.0896019			186i_S	0.115913	778_T	0.133902	856_L	0.0455767	411_@	0.0797637	717_F	0.0983368			769_R	0.106883
774_L	0.0712662			728_D	0.0324247			30_V	0.0322807	186E_S	0.113478	242_I	0.0383375	397_N	0.175694	461_G	0.120638									24_M	0.0894628			332_N	0.115623	30_G	0.133525	4_R	0.0423707	843_V	0.0786818	535_I	0.0982508			121_K	0.106797
135_K	0.0711962			295_V	0.0319938			133_D	0.0322443	5_E	0.112259	620_D	0.0380675	278_S	0.174423	65_V	0.118744									156_@	0.0893786			184_I	0.115212	5A_M	0.133346	677_N	0.0419578	358_@	0.0777517	492_E	0.0977341			413_T	0.106744
442_I	0.0710889			411_glycan	0.0317004			419_K	0.032069	172_Q	0.109775	186B_T	0.037957	154_M	0.173917	141_D	0.117115									238_S	0.0864971			187_S	0.114363	144I_T	0.133244	779_A	0.0398522	30_A	0.0750878	186_@	0.0967945			290_Q	0.106606
360_glycan	0.069722			87_R	0.031617			326_I	0.0319348	801_Q	0.108456	62_D	0.0371054	373_M	0.171607	461_N	0.117099									354_@	0.086381			409_E	0.111598	181_I	0.13271	343_E	0.0397685	364_H	0.0747924	730_P	0.0964916			717_F	0.106215
295_V	0.0686726			426_M	0.0314399			135_T	0.0319303	149_T	0.105855	9_Q	0.0369832	138_S	0.171582	565_L	0.115939									350_R	0.0863047			5A_M	0.111448	781_T	0.131881	641_E	0.0391201	535_L	0.0742841	459P_@	0.0959778			836_L	0.105525
5_G	0.0685845			140_T	0.0310974			4_M	0.0299357	525_A	0.103431	168_R	0.0368346	142_@	0.169768	419_K	0.112538									5C_R	0.0818016			740_Q	0.110849	561_A	0.131044	651_S	0.0385804	244_T	0.0740098	434_M	0.0953984			787C_L	0.104685
704_V	0.0681979			363_H	0.0306051			784_L	0.0294064	185_D	0.100216	629_Q	0.0363572	139_T	0.168986	308_T	0.112186									787_R	0.079031			33_Q	0.10937	18_G	0.13015	283_T	0.0384784	496_I	0.0739681	778_A	0.0953235			181_I	0.104513
621_D	0.0679891			295_K	0.0297727			223_F	0.029144	351_H	0.099134	632_E	0.0360769	676_T	0.167461	134_V	0.111071									346_S	0.0778694			137_@	0.109102	617_K	0.127466	787A_S	0.0382704	705_I	0.0713656	84_I	0.0949392			500_K	0.101105
651_N	0.0674648			102_E	0.0290965			152_T	0.0289807	335_R	0.0976824	377_N	0.0359345	429_G	0.163531	619_E	0.110663									144C_S	0.0721783			702_I	0.10751	49_D	0.125501	186K_S	0.0381627	47_E	0.0712963	356_@	0.0948326			369_L	0.100756
322_D	0.0657938			620_D	0.0290898			830_L	0.0284813	268_K	0.0966717	85_V	0.0347093	309_I	0.162814	164_D	0.110092									607_T	0.0703708			463_S	0.10735	841_Y	0.122785	341_T	0.0366546	185_D	0.071033	5A_I	0.0943263			172_E	0.0998066
841_C	0.0654415			741_D	0.0282686			800_L	0.0274433	668_S	0.096254	283_T	0.0345173	646_L	0.162679	186B_S	0.109648									407_N	0.0701791			165_I	0.107319	333_I	0.122516	421_K	0.0346098	832_L	0.0705412	393_S	0.0935346			396_N	0.0987816
358_K	0.0654249			290_E	0.0281896			834_L	0.027392	272_I	0.0959578	185_N	0.0331169	63_T	0.161297	188_S	0.109437									343_Q	0.0700287			362_@	0.105052	334_S	0.121595	742_K	0.0342162	624_G	0.070135	319_T	0.0931381			824_G	0.0982039
856_L	0.0649832			186E_T	0.0279554			281_V	0.0269706	632_D	0.0953852	150_M	0.0330442	465_T	0.158142	181_I	0.109394									632_D	0.0690415			140_@	0.10406	144A_T	0.120942	133_@	0.0331534	459_G	0.0696518	189_T	0.0919963			208_V	0.0961193
185_N	0.0644093			5B_S	0.0278895			776_S	0.0264331	778_A	0.0931656	404_G	0.0324703	236_T	0.158131	305_T	0.109166									733_I	0.068733			32_G	0.103968	165_I	0.120675	148_D	0.0330413	800_I	0.0691763	321_N	0.0907461			9_H	0.0961161
455_V	0.0641719			186_G	0.0278647			464_D	0.0255519	636_D	0.0926547	339_@	0.0316549	403_T	0.15686	135_T	0.108989									824_E	0.0674081			47_D	0.101441	173_Q	0.119855	179_P	0.031404	648_E	0.0691635	323_T	0.0903591			406_D	0.0960815
163_T	0.0641617			87_E	0.0269287			419_R	0.0252821	683_R	0.0926312	832_F	0.0315708	30_V	0.155037	234_@	0.106094									340_E	0.0672694			746_I	0.101366	407_E	0.119658	398_@	0.0311861	307_T	0.0689507	446_V	0.0894513			142_T	0.096012
290_E	0.0624666			764_F	0.0267202			667_N	0.0247736	190_E	0.0924344	717_F	0.0314731	461_G	0.154738	700_A	0.103421									4_R	0.0648685			138_T	0.10134	372_T	0.118434	230_D	0.0299729	389_G	0.0687242	19_T	0.0893903			345_I	0.0952489
344_K	0.0619866			65_A	0.026165			704_V	0.0247326	275_E	0.091519	406_S	0.0314275	153_E	0.15418	138_Y	0.103072									704_I	0.0626502			31_V	0.100496	277_F	0.118253	269_G	0.029575	640_S	0.0682275	139_T	0.0870023			5B_Q	0.094817
231_E	0.0619089			618_T	0.026131			750_S	0.0237024	308_H	0.0914882	578_T	0.0310865	750_N	0.14816	400B_S	0.10276									607_A	0.0626176			782_V	0.100492	464_D	0.117867	406_H	0.0292574	5B_Q	0.0680407	406_@	0.0863662			779_A	0.0935902
321_G	0.0616484			343_Q	0.0259065			186_@	0.0236783	211_D	0.090264	4_K	0.0309626	61_H	0.14789	410_S	0.102652									613_T	0.0594354			776_L	0.100439	31_V	0.117849	723_T	0.0284935	453_I	0.0678818	337_L	0.0850862			824_@	0.0931211
475_M	0.0610666			636_D	0.0254314			557_R	0.0234822	141_@	0.0898581	842_H	0.0308707	133_N	0.145052	856_L	0.102528									307_I	0.0593916			170_R	0.100174	444_K	0.116075	397_P	0.0284646	841_R	0.0673298	333_I	0.084828			322_D	0.0919564
320_N	0.0610352			375_T	0.0253232			741_G	0.0233362	602_L	0.0871893	465_T	0.0302261	353_F	0.143566	398_T	0.10217									417_P	0.0592085			837_C	0.0999652	831_E	0.116039	377_T	0.026671	736_E	0.066955	781_T	0.0844283			84_I	0.0885755
144A_S	0.0607295			135_glycan	0.0246014			412_S	0.0230666	805_T	0.0840372	133_D	0.0302143	174_A	0.141929	238_E	0.101318									5A_M	0.0586764			743_G	0.0995446	424_V	0.11466	335_R	0.0265126	24_I	0.0662845	137_T	0.0831821			295_V	0.0882626
146_D	0.0606728			144A_glycan	0.0244461			350_A	0.0210256	496_I	0.0831499	60_S	0.0298916	62_D	0.140209	741_D	0.10091									356_@	0.0582085			144B_@	0.0995137	166_R	0.113577	335_K	0.0262164	181_V	0.0658528	519_F	0.0831518			379_R	0.0882256
281_V	0.0600727			270_I	0.0244159			84_I	0.0209986	334_T	0.0830243	607_A	0.0297242	186_E	0.139562	856_Q	0.100568									835_R	0.0579354			153_N	0.0994194	139_T	0.111937	518_M	0.0255638	407_E	0.0656054	520_I	0.0820704			231_K	0.0878004
705_I	0.0589307			186A_D	0.0242684			84_L	0.0205297	406_@	0.0810378	641_V	0.0296628	185_N	0.134577	513_A	0.0993599									165_I	0.0575283			150_T	0.0989361	9_Q	0.11082	33_N	0.0249136	636_N	0.0650471	507_E	0.0804698			155_K	0.0877422
462_S	0.0587617			405_N	0.0242519			276_@	0.0204562	360_I	0.0797054	405_T	0.029527	429_E	0.133857	476_R	0.0976808									322A_I	0.0566764			392_@	0.0986568	300_S	0.110541	464_T	0.0230311	322_D	0.0649132	316_A	0.0801479			130_@	0.0873661
289_glycan	0.0585164			346_V	0.0241548			288_L	0.0199604	8_Q	0.0785596	269_K	0.0294451	698_I	0.133569	114_E	0.0971307									648_E	0.0565379			305_Q	0.0985979	236_T	0.110387	782_V	0.022643	758_D	0.0643302	518_V	0.0792309			345_V	0.0873467
8_P	0.058481			139_V	0.0234411			461_D	0.0198683	832_V	0.0771961	369_L	0.0291291	389_K	0.132463	172_V	0.0958258									337_K	0.0552062			406_@	0.0971085	464_T	0.109629	787D_R	0.022452	189_N	0.0641794	535_L	0.0782503			150_T	0.0868764
202_A	0.0582723			62_D	0.0226749			328_Q	0.0195607	677_H	0.0745864	424_I	0.028816	778_A	0.129015	346_V	0.0958143									467_I	0.0541856			740_P	0.0970228	269_D	0.109299	412_G	0.0221972	316_T	0.0636839	392_N	0.0774213			300_Y	0.0866636
200_A	0.0581001			292_I	0.0218949			170_K	0.019525	186A_@	0.0743639	46_K	0.0282324	453_L	0.127955	19_T	0.095727									5B_L	0.0509363			815_L	0.0966548	268_E	0.107619	138_C	0.0219848	815_F	0.0634774	173_H	0.0769313			801_Q	0.0863809
519_L	0.0578726			553_S	0.021845			446_K	0.0192344	144C_A	0.0731649	781_T	0.0281619	186_G	0.127887	809_R	0.0951561									343_K	0.0492259			836_A	0.0962875	777_I	0.107374	154_M	0.0216704	133_D	0.0632874	130_D	0.0763105			358_T	0.0853469
394_T	0.0577772			295_N	0.0218228			186_G	0.0191695	293_E	0.0707745	352_Y	0.0280416	170_K	0.126918	269_E	0.0950154									33_N	0.048551			133_H	0.0953793	231_K	0.106726	402_G	0.0214855	461_E	0.0630616	787_R	0.0761416			750_D	0.0853245
142_V	0.057625			347_E	0.0215789			542_R	0.0187043	308_G	0.0699975	323_I	0.0278838	756_A	0.126534	186_E	0.0910782									151_R	0.0472205			620_E	0.0953053	92_H	0.105448	767_C	0.0214773	31_V	0.0624654	346_V	0.0754783			232_T	0.0849071
307_I	0.0569323			143_S	0.0212969			340_E	0.0184247	698_I	0.067873	23_W	0.0272323	154_V	0.12559	409_D	0.0899434									102_E	0.0461479			632_E	0.0948646	186H_S	0.105077	5B_Q	0.0211252	133_@	0.0619425	781_V	0.0750014			150_M	0.0829274
337_Q	0.0565197			320_R	0.0211447			272_I	0.0183754	655_K	0.0639611	633_K	0.0269403	346_A	0.125395	822_V	0.0892797									841_L	0.0459596			362_E	0.0938292	186_D	0.104884	155_K	0.0204277	16_I	0.0616908	446_S	0.0746646			325_D	0.082841
337_glycan	0.0564503			787F_I	0.0211349			662_A	0.0182538	706_R	0.0636575	412_S	0.0264799	87_G	0.121397	412_T	0.0887691									578_A	0.0398094			641_E	0.0929167	461_E	0.104398	813_S	0.0201272	543_Q	0.0616637	99_N	0.0742032			455_T	0.0825808
410_P	0.056431			471_E	0.021008			141_S	0.0182306	775_L	0.0588825	808_R	0.0263373	841_L	0.119675	821_I	0.0886449									723_N	0.0390714			452_L	0.0928198	186A_R	0.103439	442_Q	0.0198664	184_M	0.061457	145_S	0.073826			464_R	0.0821709
7_Y	0.0563358			339_N	0.0209829			230_D	0.0178248	62_D	0.0587231	362_T	0.0260772	270_V	0.116646	410_T	0.0880329									734_E	0.0383554			778_V	0.0926783	412_S	0.102695	410_S	0.0193605	408_T	0.0591237	525_A	0.0707536			595_L	0.0820176
18_G	0.0558872			59_K	0.0206532			137_T	0.0174459	283_T	0.0570976	178_K	0.0259542	283_I	0.11578	144F_@	0.0871597									405_S	0.0359158			641_T	0.0922789	240_N	0.100866	316_A	0.0193453	720_H	0.0579353	8_Q	0.0701937			201_I	0.0811723
676_T	0.0552781			764_C	0.0204543			16_I	0.0173692	684_L	0.0560338	270_I	0.0259518	407_S	0.109723	279_N	0.0868294									339_N	0.0354278			409_S	0.091713	147_T	0.099921	640_G	0.0193445	271_V	0.05762	287_H	0.0700153			238_P	0.0806097
442_K	0.0546653			781_A	0.0201602			787F_L	0.0173177	651_T	0.0559348	408_T	0.0259092	85_V	0.107665	144F_T	0.0866173									300_N	0.0347725			144E_A	0.0911774	186D_E	0.0995365	336_N	0.0191328	665_S	0.0573684	132_V	0.0699268			446_I	0.0800629
192_I	0.0545676			133_N	0.0196747			770_R	0.0171511	756_I	0.0550614	446_@	0.0258854	440_A	0.1064	357_T	0.0843823									300_G	0.0347611			186D_T	0.0908101	339_T	0.0993645	731_E	0.0187955	658_K	0.0570797	677_S	0.0686804			186_@	0.0800305
448_glycan	0.0540073			4_K	0.0195375			428_Q	0.0168758	268_E	0.0539613	211_D	0.0255866	809_K	0.105946	618_S	0.0816573									151_K	0.0334621			403_G	0.0887566	731_R	0.0978891	655_K	0.0187519	743_S	0.0567229	335_E	0.0674231			5B_R	0.0794623
142_G	0.0539995			138_V	0.0195242			398_@	0.0168587	63_K	0.0512029	812_I	0.0255397	322_E	0.103273	655_N	0.0807215									787C_L	0.0328581			490_R	0.0887044	350_R	0.0970376	149_T	0.018736	183_Q	0.0567206	231_K	0.0671405			619_I	0.0792018
463_glycan	0.0537985			24_L	0.0187759			462_T	0.0164588	8_R	0.0511289	190_T	0.0253498	717_L	0.102827	668_S	0.0792259									308_R	0.0319418			792_I	0.0885061	316_A	0.0960321	644_N	0.0183083	787B_S	0.0562082	153_E	0.0667134			404_@	0.0790421
186D_S	0.0530714			360_Q	0.0186885			355_@	0.0164527	132_T	0.0493003	149_T	0.0252837	633_R	0.100087	825_G	0.0791373									842_H	0.0318008			800_L	0.0884236	295_@	0.0957872	778_V	0.0181205	655_K	0.0539078	816_@	0.0666032			750_S	0.0787285
513_I	0.0524284			208_V	0.0181603			393_E	0.0164526	65_V	0.0484947	430_V	0.0251019	474_N	0.0985283	4_T	0.0786318									307_V	0.0283903			700_T	0.0878626	774_L	0.0950801	404_T	0.0181093	149_D	0.053403	130_@	0.0660825			32_G	0.0786104
164_S	0.0522656			724_Q	0.0181488			787D_K	0.0164102	779_T	0.0476657	721_I	0.0248333	750_S	0.0983218	465_I	0.0774535									525_V	0.0270249			413_T	0.0876173	171_K	0.0944561	397_@	0.0175853	410_@	0.0523278	5_E	0.065985			641_E	0.0784246
293_Y	0.0518507			393_G	0.0179089			417_Q	0.0163455	292_V	0.0473761	412_E	0.0246969	792_A	0.0961776	413_T	0.0765847									398_@	0.0247464			644_T	0.0875476	86_M	0.0924315	34_R	0.017554	164_E	0.0511234	379_G	0.0655745			400A_T	0.0782796
84_I	0.0515323			836_F	0.01772			336_T	0.0163171	595_I	0.0471816	393_N	0.0242653	307_V	0.0946645	275_K	0.0764435									629_I	0.0233462			99_D	0.087361	817_T	0.0920099	535_V	0.0171382	306_S	0.0495527	845_T	0.0651954			586_F	0.077787
277_I	0.0506923			836_V	0.0177017			172_V	0.0159322	423_I	0.0468951	756_A	0.0241081	665_K	0.0946625	553_S	0.0756388									778_V	0.0211812			722_H	0.0873144	99_N	0.0912895	774_L	0.0168425	502_K	0.0494129	186i_S	0.0648057			139_R	0.0762994
9_H	0.0505846			817_T	0.0176499			442_@	0.0159257	4_M	0.0468619	412_D	0.024096	818_T	0.0937754	336_T	0.075024									726_E	0.0202428			723_S	0.0869613	619_L	0.0889291	413_N	0.0168373	137_I	0.0488218	824_E	0.0645854			389_N	0.0760214
398_N	0.0500388			130_glycan	0.0172895			5B_L	0.0159001	829_V	0.0452923	743_S	0.0240596	413_@	0.0934067	139_D	0.0744124									406_@	0.0177577			336_K	0.0852633	727_P	0.0857047	671_N	0.0166375	297_I	0.0460604	151_E	0.0645014			187_@	0.0759869
68_V	0.0498031			234_glycan	0.0172381			187_S	0.0158179	408_T	0.0444584	585_R	0.023811	10_L	0.0932644	330_Y	0.0728073									183_P	0.0164764			507_Q	0.0839652	414_I	0.0855045	389_N	0.0165983	674_D	0.0458764	429_G	0.064306			185_@	0.0752683
29_N	0.0481252			410_T	0.0171011			173_H	0.0157246	677_K	0.044158	677_N	0.023417	724_P	0.0931301	461_T	0.0718945									275_E	0.0130527			171_N	0.0833967	23_W	0.0849598	463_@	0.0165307	354_P	0.0445074	442_V	0.0613177			402_S	0.0737509
185_E	0.0477082			277_L	0.0169813			132_K	0.0156344	7_W	0.0438652	293_E	0.0232809	316_A	0.087419	317_W	0.071604									607_N	0.0129849			334_N	0.0831961	151_A	0.0848719	739_E	0.0164223	211_E	0.0444629	277_I	0.0608101			185_D	0.0730218
750_N	0.0474079			459M_T	0.0167252			410_S	0.0153039	821_S	0.042813	800_V	0.0230855	135_T	0.0863476	154_M	0.0713424									316_T	0.011742			362_T	0.0827136	330_H	0.0845231	87_E	0.0163671	588_K	0.0431369	170_R	0.0599836			200_T	0.0725366
325_D	0.0472398			134_S	0.0166163			620_D	0.0151889	375_S	0.0426835	336_K	0.0225139	648_E	0.0821123	186G_N	0.0712972									658_K	0.0103503			62_E	0.0826411	373_T	0.0838277	132_T	0.0157867	400_W	0.0430708	170_K	0.0593097			783_E	0.07175
195_N	0.0467665			354_H	0.016129			465_T	0.0150989	742_R	0.0388783	632_D	0.0223882	9_H	0.079327	762_S	0.0699644									770_R	0.0100509			49_T	0.0825493	364_S	0.0832362	185_N	0.0149177	151_D	0.0430042	665_K	0.0584014			683_R	0.0715787
322_E	0.0461358			630_E	0.0150724			775_I	0.0148321	750_N	0.0387015	5C_K	0.0223251	659_D	0.0758727	19_I	0.0698585									333_I	0.00988887			336_A	0.0823337	63_T	0.0821515	665_K	0.0148438	63_K	0.0423993	305_K	0.0582841			307_I	0.0713261
186D_R	0.045866			639_T	0.015048			181_V	0.0144909	152_E	0.0385863	578_A	0.0221866	779_T	0.0750243	770_R	0.068312									585_R	0.00743512			148_V	0.08033	143_T	0.0817852	139_@	0.0147527	319_A	0.0415091	279_N	0.0582144			762_S	0.070482
270_V	0.0448711			185_N	0.0149299			139_@	0.0144808	557_K	0.0378349	442_L	0.0220146	704_L	0.0736203	397_I	0.0670683									640_N	0.00632133			183_Q	0.0797267	236_I	0.0817244	170_Q	0.0143924	732_G	0.0410711	344_@	0.058179			373_M	0.0704695
668_N	0.0440979			291_S	0.0148282			350_R	0.0139888	777_V	0.0360977	619_Q	0.0214835	198_S	0.0729544	464_N	0.066911									646_I	0.00516558			270_P	0.0790827	783_E	0.081619	151_G	0.0136738	352_H	0.041022	379_R	0.058082			232_K	0.0701208
607_A	0.043994			406_H	0.0143031			371_I	0.0139267	80_N	0.0359374	23_G	0.0213656	565_M	0.0722103	404_@	0.0663704									758_D	0.00495151			343_Q	0.0787105	85_V	0.0815817	429_K	0.0136346	6_N	0.0398563	174_S	0.0580283			620_S	0.06842
293_E	0.0433258			756_A	0.0142514			671_S	0.0136999	583_I	0.0326964	809_K	0.0212575	330_Y	0.0720051	342_L	0.0660802									426_M	0.00415912			369_P	0.0786334	693_I	0.0808015	134_@	0.0134367	677_N	0.0398176	460_N	0.0577112			5C_K	0.067211
753_L	0.0432851			141_A	0.0131014			166_R	0.0136107	24_M	0.0318703	31_V	0.0210192	187_@	0.0708351	186E_D	0.0655987									424_V	0.00383169			60_S	0.0785879	16_K	0.0788607	804_G	0.0132722	341_T	0.0391706	105_Q	0.0575663			667_Q	0.0667014
770_Q	0.0432346			398_D	0.0127718			316_T	0.0135948	138_@	0.0287013	410_S	0.0207585	417_P	0.0708138	397_@	0.0640545									476_K	0.00381333			417_P	0.0772763	172_V	0.0781235	727_L	0.0131313	318_F	0.0389375	188_S	0.0570667			307_M	0.0665414
668_S	0.0432072			461_N	0.0126612			209_S	0.0135843	295_T	0.0286814	20_L	0.0207531	462_@	0.0649962	22_L	0.0639733									99_D	0.00342807			444_R	0.0764332	332_N	0.0772895	339_@	0.0127933	138_@	0.0387278	183_P	0.0567417			434_M	0.0662428
618_T	0.0430077			812_T	0.0124119			139_T	0.013315	84_I	0.026626	26_I	0.0206303	720_P	0.0626641	315_R	0.062937									651_N	0.00302975			462_S	0.0758388	553_N	0.0761864	706_K	0.0126378	676_S	0.0379839	394_T	0.0566728			154_I	0.0655378
5_E	0.04077			138_K	0.0121871			781_T	0.013027	46_R	0.025312	683_R	0.0204347	658_Q	0.0625571	389_K	0.0627515									792_A	0.00217628			295_@	0.0756221	400_T	0.0748494	4_M	0.0126072	7_W	0.0377018	640_D	0.0563639			509_E	0.065458
821_A	0.0406405			30_A	0.0121713			19_I	0.0123246	316_A	0.0251289	290_E	0.0199857	29_S	0.0611549	854_V	0.0626131									277_I	0.00200459			461_G	0.075436	406_@	0.0747969	800_V	0.0124655	417_P	0.0372143	92_E	0.0561783			347_I	0.0651565
777_G	0.0405333			425_N	0.0115661			187_N	0.0118912	144_S	0.024334	843_V	0.0194511	46_R	0.0565616	658_Q	0.0616347									762_N	0.00199965			102_D	0.0749773	399_G	0.0746858	186_N	0.0121973	135_R	0.0366619	292_V	0.0547524			798_S	0.0638642
340_E	0.0402794			322A_I	0.0112514			674_G	0.0118897	342_V	0.0242211	154_M	0.0190448	812_I	0.0557573	162_T	0.0601588									853_R	0.00178157			804_G	0.0741872	442_V	0.0745595	86_L	0.0117057	169_K	0.0364304	591_K	0.0541473			411_@	0.0626336
787D_R	0.0398337			386_D	0.0111683			667_K	0.0113977	444_S	0.0238909	15_L	0.0187073	842_H	0.0548627	16_I	0.0599117									567_Q	0.00169268			185_@	0.0741402	583_V	0.0743235	231_E	0.0110027	149_T	0.0359479	332_T	0.0540841			633_K	0.0623424
16_R	0.0392115			141_G	0.0111197			762_N	0.0112427	5A_T	0.0231489	845_V	0.0186135	161_V	0.0544966	155_K	0.0595565									347_K	0.00135216			172_V	0.0740491	142_A	0.0742101	362_N	0.0106626	620_N	0.0357039	293_K	0.0539971			843_V	0.061802
5B_M	0.0386462			393_S	0.0110397			800_V	0.0111974	144_A	0.0227481	178_R	0.0182402	731_E	0.0499777	325_D	0.0582999									152_E	0.00109937			269_E	0.0738038	648_E	0.0739551	240_T	0.0102234	404_@	0.0356616	762_S	0.0538668			339_N	0.0615264
211_D	0.0378205			65_M	0.0105453			630_E	0.0107293	853_R	0.0220258	845_R	0.0182398	432_Q	0.0484694	620_E	0.0555878									173_Y	0.000856361			455_T	0.0737506	346_A	0.072851	464_N	0.0101078	339_@	0.035637	320_T	0.0530238			274_S	0.0615042
756_I	0.0378012			337_R	0.0105035			155_R	0.0104435	832_L	0.0213698	404_T	0.0178604	4_R	0.0477504	291_S	0.0553191									352_H	0.000560626			184_M	0.0734528	346_K	0.0725435	515_L	0.00974688	300_D	0.0351345	607_N	0.0528218			372_T	0.0610484
732_R	0.0377541			842_N	0.00999653			29_N	0.0104192	140_V	0.0209147	723_N	0.0172864	817_A	0.0463225	619_L	0.0539747													150_M	0.073095	189_T	0.0712042	269_E	0.00955141	809_N	0.0351314	667_K	0.0527941			833_V	0.0609111
136_D	0.03732			223_Y	0.00951691			413_T	0.0103546	797_G	0.0209144	171_Q	0.0170417	620_D	0.0461089	730_P	0.0533045													136_A	0.072231	8_P	0.0709995	165_L	0.00942816	130_D	0.0350618	153_Q	0.0524356			455_L	0.0595335
33_N	0.0363714			535_I	0.0094531			269_E	0.0103286	730_P	0.019913	809_I	0.0162758	815_L	0.0442503	354_P	0.0519149													223_Y	0.0719124	164_E	0.0709657	641_L	0.00934102	34_M	0.0350015	184_I	0.0519469			170_K	0.0588789
690_A	0.0361269			410_glycan	0.00916792			275_E	0.0102228	440_E	0.0197812	805_R	0.0162121	169_K	0.0420269	467_I	0.0504608													28_C	0.0716212	732_E	0.0703308	316_T	0.00898313	515_I	0.0349346	351_K	0.0515524			347_G	0.0583634
658_K	0.0359363			432_R	0.00916211			465_@	0.00981952	25_I	0.0197675	833_V	0.0160424	178_K	0.0419389	295_@	0.0500699													665_K	0.0711888	252_R	0.0701809	46_K	0.00894358	833_V	0.0347629	719_I	0.0508482			727_L	0.0580955
169_K	0.0353177			389_E	0.00912444			186E_S	0.00979008	33_D	0.0197568	348_Q	0.0156937	33_N	0.038444	47_E	0.0498378													723_H	0.0710959	337_@	0.070053	730_P	0.00889336	33_N	0.0341045	240_H	0.0505438			461_S	0.0578645
209_S	0.0345178			267_K	0.00909212			140_D	0.00962188	764_I	0.0188609	787B_S	0.015638	792_G	0.0328022	354_G	0.0497448													644_S	0.0708721	363_P	0.0698522	553_S	0.00868589	371_I	0.0339432	671_S	0.0498174			644_N	0.0577344
63_K	0.0341993			518_M	0.00907783			832_L	0.00927553	409_I	0.0180434	459_G	0.0156098	279_N	0.0327447	187_S	0.0486547													139_S	0.0702243	186A_T	0.069834	659_D	0.00856984	139_T	0.0336602	746_G	0.0491441			201_V	0.0574764
363_P	0.0327126			170_Q	0.00855679			161_T	0.00918557	322_E	0.0169779	455_V	0.0153032	379_R	0.0295161	5A_I	0.0480023													693_V	0.0702202	281_V	0.0695887	388_T	0.00850703	5B_E	0.0330235	446_I	0.0490181			395_Y	0.0560518
351_E	0.0325456			619_M	0.00766219			87_V	0.00905623	229_N	0.0161578	145_S	0.0147983	332_E	0.0290606	388_T	0.0470697													586_Y	0.0696658	306_G	0.0693781	348_K	0.00844114	63_T	0.0317419	80_D	0.0488777			346_V	0.0553359
395_I	0.0318955			723_T	0.00649075			779_A	0.00873381	535_V	0.0156434	139_V	0.0145131	651_N	0.0285167	746_I	0.04658													161_I	0.0686743	677_K	0.0686753	648_E	0.00812115	148_G	0.0314156	186E_@	0.0481289			283_I	0.0549287
754_A	0.0312322			836_I	0.0064281			348_A	0.00863452	619_Y	0.0154931	836_A	0.0143381	122_L	0.025232	836_I	0.0461146													474_N	0.0685239	465_@	0.0676788	140_A	0.00794297	184_I	0.0312376	240_N	0.0481051			279_N	0.0549096
467_T	0.0311497			337_K	0.006076			837_Y	0.00856265	363_S	0.0154165	719_T	0.0143088	535_T	0.0199137	777_I	0.0454552													845_R	0.0684793	133_Y	0.0672336	836_A	0.00772757	481_N	0.0310622	347_K	0.0465908			165_L	0.0544111
619_L	0.0303271			775_I	0.0060486			351_E	0.00855095	583_L	0.0149497	9_N	0.0142868	209_S	0.0193954	389_G	0.0450767													413_@	0.0682277	30_V	0.0662532	137_@	0.00769435	520_L	0.030914	295_I	0.0465605			671_S	0.053853
291_P	0.0302441			778_I	0.00578953			833_L	0.00854092	624_Q	0.0146758	702_L	0.0142187	135_@	0.0180715	29_S	0.0450345													62_D	0.0680311	275_K	0.0660857	756_A	0.00762662	408_R	0.0308236	836_A	0.0458667			170_Q	0.0536371
440_E	0.0299485			178_K	0.00568918			152_S	0.00815377	396_P	0.0145325	798_S	0.0141679	200_A	0.0166053	337_K	0.0443861													316_A	0.0677712	255_I	0.0655178	412_S	0.00748905	440_E	0.0307374	732_G	0.0458553			829_A	0.0535716
165_L	0.0287302			5_G	0.00562584			396_T	0.00798518	135_@	0.0141	464_Q	0.0141649	417_Q	0.016396	27_I	0.0434833													460_S	0.0666979	335_E	0.0638982	136_T	0.00739039	407_S	0.030654	181_V	0.0457573			172_V	0.053376
158_S	0.0286381			334_N	0.00543681			87_K	0.00775574	781_A	0.0140253	620_E	0.0140384	252_K	0.0156978	278_S	0.0420721													671_N	0.0657236	705_V	0.0629434	183_P	0.00730391	25_I	0.0301452	754_A	0.0455433			629_M	0.0531452
179_S	0.0286261			332_glycan	0.0051234			190_E	0.00770411	588_K	0.0131898	595_I	0.0138926	406_@	0.0135626	195_S	0.0413194													746_V	0.0656592	429_E	0.062757	731_G	0.0073009	408_E	0.0297557	439_V	0.0452709			172_M	0.0527741
395_F	0.0283624			519_F	0.00484831			348_R	0.00768731	186_E	0.0130596	448_@	0.0138504	646_I	0.012388	770_Q	0.0410751													393_S	0.06557	47_D	0.0616538	135_T	0.00725028	181_I	0.0293992	7_C	0.0447716			410_@	0.0527068
354_P	0.0281547			415_I	0.00484685			607_S	0.00726766	396_Y	0.0127052	200_T	0.0138243	149_M	0.0117668	797_W	0.0403078													831_E	0.065147	440_S	0.0616251	409_N	0.00718203	153_E	0.0292881	138_@	0.0446449			535_I	0.0524935
60_G	0.0281164			845_R	0.00412114			293_S	0.00726146	799_L	0.0125904	138_@	0.0135271	700_A	0.0116231	414_I	0.0398789													308_H	0.064978	444_@	0.0613231	396_N	0.00706092	141_T	0.0288029	357_K	0.0441263			134_V	0.0520916
496_I	0.0279492			411_S	0.00410714			424_I	0.00711426	655_I	0.0120341	778_V	0.0134126	442_V	0.0105367	140_N	0.0397091													496_V	0.0649063	396_@	0.061123	188_T	0.00677001	188_A	0.0287608	754_P	0.0434185			291_S	0.0520532
173_Y	0.0279013			413_glycan	0.00350617			756_I	0.00704379	330_Y	0.0117056	440_A	0.0133759	277_I	0.0103376	641_I	0.0384117													27_I	0.0635624	186_E	0.0609824	721_I	0.00673228	362_@	0.0282857	278_T	0.0432389			829_V	0.051956
535_V	0.0277209			189_S	0.00343266			676_T	0.00670077	240_R	0.0114848	186A_D	0.0128147	832_V	0.00867592	347_E	0.0382281													146_S	0.0634945	133_N	0.0605911	166_S	0.00652935	851_F	0.0282387	97_K	0.0429249			409_@	0.0516929
409_S	0.0268811			141_V	0.00340291			7_Y	0.00654556	186A_T	0.011212	102_E	0.0124383	674_D	0.00658665	444_T	0.0381349													607_N	0.0626806	114_E	0.0599614	815_F	0.00652355	7_Y	0.0281312	762_N	0.0429188			289_A	0.0515438
733_I	0.0266076			379_G	0.00307679			502_K	0.00638726	316_V	0.0111383	141_T	0.0120718	254_V	0.00627499	189_N	0.0380685													182_I	0.0626254	742_R	0.0590981	588_R	0.00650753	287_H	0.0279905	340_N	0.0429063			165_I	0.050518
399_G	0.0265968			813_S	0.00284346			519_F	0.00633286	166_N	0.00966711	347_K	0.0119938	630_E	0.00435145	720_L	0.0372718													300_N	0.0625905	403_S	0.0590907	535_M	0.00615449	27_T	0.0275593	455_T	0.0428121			151_Q	0.0504416
350_R	0.0264177			476_R	0.00187468			405_@	0.00627988	136_@	0.00960011	63_T	0.0119574			805_L	0.0363425													567_R	0.0623769	417_P	0.0588223	161_V	0.0061355	635_V	0.027004	190_K	0.0427442			851_F	0.0502328
360_E	0.0259728			640_N	0.00173932			30_G	0.00621017	459O_T	0.00933996	722_H	0.0119475			408_G	0.0349676													633_R	0.0617818	373_M	0.0587506	648_D	0.00609191	46_R	0.0269939	836_L	0.0423843			743_D	0.0499059
373_T	0.025534			833_I	0.00100329			240_N	0.00614465	404_K	0.00907024	172_V	0.0116344			607_A	0.0339226													805_Q	0.0610872	415_I	0.055815	621_A	0.00598352	393_G	0.0263753	282_N	0.0422203			132_S	0.0495668
762_S	0.0249629			201_I	0.000826506			4_K	0.00604883	347_E	0.0088744	394_S	0.011599			465_T	0.030806													187_@	0.060673	392_@	0.0548158	340_N	0.00589188	269_D	0.0259947	141_T	0.0418148			29_K	0.0491798
330_H	0.0243603			725_G	0.000732315			619_Y	0.00589546	340_T	0.00858984	792_A	0.0109894			395_W	0.0293232													350_A	0.0595178	448_S	0.0544945	62_K	0.0057633	316_A	0.0258178	837_C	0.0414171			132_K	0.0489206
797_G	0.0242603			281_A	0.000473876			22_L	0.00586873	746_V	0.00803891	148_E	0.0104879			640_E	0.0275578													138_V	0.0595117	778_A	0.0533343	746_V	0.00561088	463_D	0.0254346	232_E	0.0406123			356_K	0.0478866
252_R	0.0241147			595_L	0.00043885			607_A	0.00572698	30_V	0.00782876	389_G	0.0102325			87_K	0.0257003													446_E	0.0594801	812_I	0.0521816	5_G	0.00540716	624_N	0.0249343	731_G	0.040396			821_V	0.0471455
621_E	0.0236857							651_N	0.00564767	612_N	0.0077538	354_P	0.0101614			787G_Q	0.0253524													621_E	0.0590876	184_L	0.0498055	429_E	0.00529753	255_I	0.0248692	33_N	0.0403021			460_T	0.0469926
440_A	0.0234985							137_@	0.00561154	787C_I	0.00772309	184_I	0.0101104			84_V	0.0252487													138_G	0.0589931	413_@	0.0483754	809_K	0.00524995	444_R	0.0246598	186C_G	0.0399088			607_A	0.0453068
360_Q	0.0233286							330_Y	0.0055522	674_@	0.0074639	195_N	0.00970115			153_E	0.0250479													306_S	0.058566	476_K	0.0483304	20_L	0.00520825	16_R	0.0245447	720_R	0.0384208			346_S	0.0449386
655_K	0.0232622							809_K	0.00549965	677_N	0.0072096	34_L	0.00964657			515_I	0.0249851													150_Q	0.0580591	359_I	0.0481425	232_T	0.00496087	356_@	0.0245014	416_L	0.0383647			854_T	0.044864
633_K	0.0228727							5A_T	0.00538279	175_L	0.00691393	787E_G	0.00917333			283_I	0.0241182													49_K	0.0573388	633_R	0.0480288	490_R	0.00493525	624_D	0.0242596	787G_Q	0.0382163			446_S	0.0446364
350_K	0.022457							412_E	0.00531046	364_N	0.00624358	355_@	0.00906694			429_E	0.0240948													144H_T	0.0571863	731_E	0.0477113	413_T	0.00489814	788_R	0.0234233	856_Q	0.0381505			270_I	0.044399
840_I	0.0213258							624_D	0.00530191	142_I	0.00596649	731_E	0.00903381			200_T	0.0219369													818_T	0.0571383	187_S	0.0470915	209_S	0.00486971	290_E	0.0231949	5_G	0.0378993			186_G	0.0443798
779_T	0.0211161							786_G	0.00522966	332_@	0.00570608	183_P	0.00901189			632_E	0.0215964													841_L	0.0566661	346_S	0.0469302	186E_T	0.00486472	843_I	0.0230589	736_G	0.0375627			200_A	0.044262
595_L	0.0211029							832_I	0.00516838	15_W	0.00526461	567_Q	0.00889192			335_K	0.0208253													151_E	0.0560209	425_N	0.046645	355_@	0.00484246	578_A	0.0226996	619_K	0.0363154			288_L	0.0440794
295_glycan	0.0194535							448_Q	0.00512907	339_@	0.00523344	665_K	0.00878542			133_N	0.0207008													275_E	0.0551394	459A_W	0.0465355	84_M	0.00480872	146_V	0.0226365	429_E	0.0355508			30_V	0.0438745
612_S	0.0193603							410_N	0.0049404	396_M	0.00481373	828_R	0.0084627			667_A	0.0206181													326_S	0.0543397	270_I	0.0447662	636_N	0.00469241	832_F	0.0226297	185_@	0.0354478			557_R	0.0438061
490_E	0.0188804							231_E	0.0048869	200_A	0.00480939	787A_S	0.0084175			87_E	0.0202787													809_K	0.0538028	621_E	0.0447566	275_E	0.00459383	137_N	0.0223643	407_E	0.0354303			461_N	0.0437577
553_S	0.0187623							756_A	0.00485318	166_K	0.00477917	63_K	0.00841195			455_T	0.0200563													446_V	0.0527425	644_R	0.0444775	369_L	0.00440216	619_Q	0.022326	833_L	0.0347436			741_D	0.0433838
47_E	0.0187354							677_N	0.00477325	2_R	0.00470749	186C_@	0.00838504			165_I	0.0200161													5C_K	0.0526305	150_M	0.0444484	290_Q	0.00414686	640_D	0.0222611	165_L	0.0341757			429_E	0.0432441
288_L	0.0182385							169_R	0.00475673	136_T	0.00460507	185_D	0.00820228			108_I	0.0197371													397_G	0.0521103	640_N	0.0442858	395_W	0.00413109	269_E	0.021964	186B_@	0.0338402			648_E	0.0430881
339_glycan	0.0175528							841_R	0.00458608	186D_N	0.00433016	619_K	0.00806838			166_K	0.0197298													138_S	0.0520092	432_R	0.0442683	108_V	0.00402848	403_G	0.0219143	502_K	0.033742			465_S	0.0430545
779_A	0.0166058							271_V	0.00458231	405_P	0.00431645	335_T	0.00769			223_F	0.01793													200_A	0.051491	295_T	0.0439135	787D_K	0.00392875	340_E	0.0218768	746_I	0.0336989			809_R	0.0427875
831_E	0.0161991							149_S	0.00451681	787_R	0.00389564	29_N	0.00757197			801_Q	0.0168744													134_L	0.0514523	363_Q	0.0435455	565_M	0.0038208	240_N	0.0217071	201_L	0.033578			149_E	0.0425825
275_E	0.0160863							817_T	0.00451482	839_A	0.00379518	708_I	0.00743002			102_D	0.0167442													636_S	0.0509969	68_I	0.043367	189_E	0.00367185	659_D	0.0214108	835_R	0.032954			350_R	0.0423706
459_D	0.0158562							182_V	0.00432326	140_T	0.00365079	5A_I	0.00740502			144_T	0.015197													305_R	0.0509514	665_K	0.0423378	172_V	0.00362856	762_N	0.0212802	82_R	0.0329372			322_G	0.0405019
413_glycan	0.0158399							644_S	0.00428189	186C_P	0.00347435	741_D	0.00739741			442_@	0.0151775													186_D	0.0507914	293_E	0.0418711	240_N	0.00345952	853_T	0.0209959	411_D	0.0320962			306_S	0.0404651
328_E	0.0158279							234_N	0.00417932	841_R	0.00334172	843_I	0.00670072			507_Q	0.0137337													238_T	0.0501814	85_H	0.0412228	520_F	0.00340651	335_R	0.0209706	173_Y	0.0320809			405_T	0.040412
181_I	0.015805							171_K	0.00414188	496_V	0.00321616	80_D	0.00667029			407_@	0.0108055													186_S	0.0493386	747_R	0.0399743	461_@	0.00340228	406_T	0.0206976	475_I	0.0314074			211_Q	0.0402891
135_V	0.0154211							746_I	0.00409105	344_N	0.00314729	500_R	0.00611979			809_K	0.00785199													144D_K	0.0492096	282_K	0.0397369	446_E	0.00336877	353_F	0.0204702	798_S	0.0312797			141_V	0.0401785
717_L	0.0153186							336_S	0.00406861	392_N	0.00300727	841_R	0.00609804			178_K	0.004034													320_T	0.0488123	62_E	0.0389231	393_S	0.00327865	514_G	0.0200371	229_K	0.031105			782_V	0.0397487
87_G	0.0150142							268_E	0.00403171	641_K	0.00298181	708_V	0.00602989			732_G	0.00379293													16_R	0.0470308	591_Q	0.0387997	49_T	0.00324441	465_P	0.0199677	355_@	0.0306808			459O_@	0.0394247
231_K	0.014996							439_I	0.00395451	710_K	0.00289212	152_G	0.00598207			30_V	0.00370722													335_R	0.0470052	33_N	0.0386547	845_V	0.00309487	234_N	0.0199385	87_V	0.0304284			394_A	0.0392999
22_L	0.0149668							619_M	0.00380136	747_R	0.00282666	535_I	0.00594593			583_I	0.00351855													136_@	0.0466356	460_@	0.0380053	665_S	0.00299855	252_R	0.0198424	442_Q	0.0303814			335_G	0.0392578
500_K	0.0149624							795_Y	0.00379107	839_G	0.00273799	110_S	0.00588943			781_A	0.00300156													409_T	0.0465118	735_E	0.0379942	346_A	0.00296936	82_Q	0.0198254	618_T	0.0303257			440_A	0.0388631
349_Y	0.0149598							350_Q	0.00369464	621_E	0.00261795	97_K	0.00585722			169_K	0.0028905													640_Q	0.0464788	200_V	0.0376047	851_F	0.00291331	409_D	0.0197508	179_L	0.0303187			841_L	0.0387889
695_L	0.0148104							133_I	0.00368823	341_M	0.00261721	26_M	0.00550223			722_H	0.00286418													185_D	0.0462799	234_@	0.037271	462_T	0.00288735	362_A	0.0195821	178_K	0.0301868			85_H	0.0387486
494_L	0.0147594							665_K	0.00363855	340_K	0.0025965	854_A	0.0049424			779_A	0.00258587													464_H	0.0459734	632_D	0.0372501	411_N	0.00283264	236_K	0.019468	620_S	0.0290114			743_G	0.0384562
300_G	0.014562							777_G	0.00357401	792_A	0.0025947	409_T	0.00480727			392_N	0.00253364													808_K	0.0458805	758_V	0.0371036	135_@	0.00277437	396_@	0.0193563	792_T	0.0288679			797_G	0.0379237
809_K	0.0142812							360_N	0.00349094	841_Y	0.00249686	5_E	0.00474925			429_R	0.00247777													731_E	0.0458762	825_W	0.0363763	777_I	0.00269406	195_N	0.0192606	624_E	0.0286938			687_M	0.0375435
290_K	0.0142106							464_N	0.00348047	360_K	0.00237889	583_I	0.00447012			461_@	0.00176905													421_K	0.0458653	688_V	0.0355778	182_E	0.00239932	4_M	0.0192435	535_M	0.0283752			843_L	0.0375041
184_L	0.0140845							6_N	0.00346785	186D_@	0.00221238	68_V	0.00424463			189_S	0.00157437													782_A	0.0455027	704_I	0.0355667	565_L	0.00233514	671_N	0.0187664	658_K	0.0282848			396_@	0.0369201
21_G	0.0139398							399_S	0.00332874	278_S	0.0019274	630_Q	0.00396527			392_@	0.000948243													779_T	0.0454571	700_I	0.0354822	144F_@	0.00231748	595_I	0.0185896	721_T	0.02806			778_A	0.0369174
364_P	0.0138506							658_K	0.003177	829_I	0.0018975	730_L	0.00349814																	365_S	0.044558	536_A	0.0353294	476_K	0.00229284	496_V	0.0181555	698_V	0.0279836			84_V	0.0365304
782_V	0.0134781							617_K	0.00312876	764_C	0.00188706	648_E	0.00347935																	756_A	0.0438948	813_S	0.0351428	787E_G	0.0022789	285_L	0.0181253	674_S	0.0277866			3_V	0.0360294
758_D	0.0133347							145_I	0.00310257	151_A	0.00188132	644_T	0.00347151																	63_P	0.0438525	21_L	0.0349467	322_A	0.00226976	724_Q	0.0178581	152_T	0.027747			444_K	0.035895
128_T	0.0128304							396_@	0.00303815	467_I	0.00177556	321_G	0.00343095																	143_T	0.0437082	154_I	0.0346087	813_N	0.00226298	34_L	0.0178141	275_A	0.0270835			308_R	0.0354074
63_P	0.012533							720_P	0.00301558	47_E	0.00174833	308_R	0.00312055																	394_T	0.0433315	641_T	0.0343736	837_G	0.00223737	741_G	0.0172814	154_I	0.026509			152_G	0.0351103
85_H	0.0121833							132_T	0.00299179	415_T	0.00173235	223_F	0.00298387																	429_R	0.0433003	33_Q	0.0340045	300_G	0.00223398	178_K	0.0172714	408_D	0.0262304			779_T	0.0343131
613_T	0.0120854							736_G	0.00292354	354A_F	0.00172021	4_R	0.00285459																	328_N	0.0430441	169_R	0.0335196	409_T	0.00220601	419_R	0.0167921	492_Q	0.0256877			393_N	0.0342441
46_K	0.0118446							352_Y	0.00288495	432_Q	0.00171879	32_G	0.00250865																	322_Q	0.0429298	343_K	0.0330056	63_A	0.00219969	633_K	0.0167017	337_E	0.0253898			182_V	0.0333849
240_T	0.0113444							578_A	0.00278794	254_V	0.00167448	101_A	0.00248135																	152_D	0.0428368	818_I	0.0321721	607_A	0.00216616	188_S	0.0165915	446_T	0.0253783			22_L	0.0327349
362_E	0.010792							202_T	0.00278687	347_K	0.00160567	186_E	0.00218636																	21_I	0.0424823	406_T	0.03141	405_D	0.00214443	358A_T	0.0164283	149_S	0.0253554			389_E	0.0324865
5A_I	0.0107368							430_G	0.00275928	413_T	0.00153351	515_I	0.00209094																	698_V	0.0424464	720_R	0.0305629	586_F	0.00205009	490_R	0.0163267	295_E	0.0249592			354_P	0.0324188
330_Y	0.0106716							432_R	0.00273716	585_T	0.0014914	517_A	0.00161267																	837_Y	0.042384	187_T	0.0301611	34_L	0.00203995	641_T	0.0161984	344_R	0.0249523			355_@	0.032039
800_L	0.010143							356_@	0.00271319	809_R	0.00143201	662_E	0.00151329																	839_A	0.0423591	476_R	0.0294994	356_@	0.00201882	332_N	0.0161091	630_Q	0.0248473			837_C	0.0318602
136_I	0.00999015							754_T	0.00268787	787D_R	0.00140105	198_T	0.0014133																	223_F	0.0422951	448_@	0.0292609	321_G	0.00199255	744_K	0.0160667	413_T	0.0247812			24_M	0.0314515
84_L	0.00956782							726_E	0.00268019	721_T	0.0013746	4_T	0.0011464																	665_S	0.041547	662_E	0.0291168	742_R	0.00198801	740_R	0.0160477	651_N	0.0247513			62_E	0.0313507
175_I	0.00931462							26_M	0.00264211	432_K	0.00136648	344_Q	0.000878687																	587_I	0.0415256	607_A	0.0288149	190_K	0.00194313	833_A	0.0159235	190_D	0.0246765			189_N	0.0312054
16_I	0.00923889							393_S	0.00261137	410_S	0.00129886	778_A	0.000820456																	5C_R	0.0409214	841_R	0.0286305	779_T	0.00193975	277_L	0.0158913	150_M	0.0245514			741_G	0.0310957
774_F	0.0090273							85_F	0.00255762	279_D	0.00129601	202_K	0.000679589																	515_I	0.0408578	326_S	0.028513	22_L	0.00188504	303_T	0.0157179	407_G	0.0244669			809_K	0.0310896
150_I	0.0089142							518_M	0.00244213	794_K	0.00108608	721_F	0.00046135																	461_N	0.0406794	395_Y	0.0276581	796_L	0.00187557	186_N	0.0156693	297_I	0.0242678			706_R	0.031037
179_L	0.00861964							129_M	0.002426	219_T	0.00108419	432_Q	0.000442468																	856_Q	0.0405866	295_I	0.0275726	181_L	0.00183299	46_K	0.0154624	6_N	0.024196			728_E	0.0309761
810_S	0.00845599							31_V	0.00237137	798_S	0.00099952	179_S	0.000381372																	139_T	0.0402453	658_K	0.027478	275_D	0.00181761	410_T	0.0153479	336_G	0.0241188			742_K	0.0309071
140_T	0.00831617							621_D	0.00226474	5A_I	0.000947315	705_I	0.000329585																	316_T	0.0398562	27_V	0.0274087	288_F	0.00181389	792_A	0.0151709	641_I	0.0239387			820_I	0.0305887
788_K	0.00823171							309_I	0.00225261	446_S	0.00090353	564_H	0.000243876																	467_I	0.0393785	165_V	0.0269378	460_@	0.00181292	621_E	0.0150114	444_R	0.0238329			350_K	0.0302498
61_Y	0.00817478							130_E	0.00224567	458_G	0.000862651	829_I	0.000189207																	150_E	0.0388941	31_A	0.0267681	363_H	0.00179988	851_L	0.0149899	388_S	0.0236441			293_E	0.0299946
161_T	0.00812469							836_I	0.00219386	10_W	0.000820629	835_R	0.000186352																	413_V	0.0387424	400K_@	0.0266398	770_R	0.00169056	813_N	0.014979	328_K	0.0235255			86_L	0.0299822
767_S	0.00799655							662_E	0.00216914	842_N	0.000793014	308_T	0.000161975																	161_A	0.0381163	779_T	0.0261952	409_E	0.00166368	172_E	0.0149004	47_D	0.0232103			144C_T	0.0297673
388_T	0.00799114							151_K	0.00216335	133_N	0.000757489	396_I	0.000138681																	817_T	0.0374994	323_I	0.0259762	340_K	0.00161437	641_I	0.0148052	518_L	0.0230616			674_D	0.0295197
142_N	0.00771218							165_V	0.00212942	28_Y	0.000703783	84_I	0.000131527																	293_E	0.037011	322_D	0.0258036	393_R	0.00158686	154_M	0.0143281	832_I	0.0229893			409_G	0.0295137
84_M	0.00760336							146_V	0.0021214	492_E	0.000671511	244_T	3.05023e-05																	317_F	0.0368386	409_N	0.0254087	736_G	0.00156345	279_N	0.0139747	4_M	0.0225684			676_T	0.0293869
85_V	0.00757629							461_P	0.00208591	515_I	0.0006696	465_@	1.67556e-05																	648_E	0.0361998	832_I	0.0252458	389_D	0.00151802	29_N	0.0137892	4_R	0.0222836			845_T	0.0293615
354_H	0.00753343							409_S	0.00206291	411_@	0.000640777	662_A	1.23614e-05																	677_N	0.035932	9_N	0.025209	155_Q	0.0014915	346_T	0.0137631	307_I	0.0222312			146_V	0.0290221
46_R	0.0074555							460_N	0.0020517	774_F	0.000631181	733_I	1.21368e-05																	775_V	0.0357275	365_S	0.0249958	461_S	0.00143092	232_T	0.0134828	704_V	0.0221023			287_H	0.0288258
742_K	0.00735988							144E_T	0.00196982	290_E	0.000617097	444_S	9.56203e-06																	46_R	0.0349561	188_@	0.024985	462_E	0.00142947	636_S	0.0133973	829_V	0.0215874			749_V	0.0285395
19_I	0.00725714							778_A	0.00194217	736_G	0.000613348																			292_I	0.0345433	513_V	0.0248626	397_A	0.00141054	144E_T	0.0132486	787D_K	0.021587			640_N	0.0284089
459P_T	0.00720692							335_E	0.0019311	700_A	0.000607122																			281_A	0.0341779	5_G	0.0246905	287_Q	0.00140689	726_G	0.0132132	198_T	0.0215529			143_N	0.0281683
149_S	0.00714478							178_V	0.00192573	290_K	0.00059313																			319_A	0.033518	8_R	0.0243568	281_A	0.00140335	173_H	0.0130787	496_I	0.0208966			389_K	0.028021
337_K	0.00711713							648_E	0.001908	5B_E	0.000510614																			352_Q	0.0322016	137_I	0.0233748	289_@	0.00138836	463_T	0.0130637	293_@	0.020893			676_S	0.0279924
644_S	0.00681393							281_A	0.00185659	546_K	0.000456153																			787A_S	0.0313408	758_D	0.0233188	467_I	0.00132537	198_T	0.0126516	720_H	0.0208101			396_M	0.027894
7_C	0.00681259							183_S	0.00177277	141_N	0.000448762																			195_N	0.0311388	456_R	0.0231371	325_D	0.00128112	146_T	0.0125593	285_L	0.0207912			102_E	0.0278599
105_Q	0.00675365							148_S	0.00177115	292_I	0.000386802																			345_I	0.0310321	836_I	0.0222991	651_N	0.00125859	133_H	0.0124227	186D_T	0.0206194			801_L	0.0278248
462_glycan	0.00672664							612_S	0.00172558	659_D	0.000363054																			133_@	0.0309883	620_N	0.0221269	411_@	0.0012258	406_S	0.0123737	150_T	0.0206119			19_T	0.027789
507B_D	0.00672466							276_D	0.00172112	364_S	0.00035467																			798_N	0.030784	186_S	0.0220381	106_E	0.00119757	841_C	0.0123681	371_V	0.0201296			136_N	0.0277797
553_N	0.00620558							797_G	0.00169368	554_N	0.000347444																			513_V	0.0298446	185_N	0.0219761	343_K	0.00117641	187_@	0.0123515	490_R	0.0200255			19_I	0.0277545
442_glycan	0.00550627							51_T	0.00165971	49_T	0.000314065																			402_T	0.0297908	283_T	0.0212356	769_H	0.0011595	31_A	0.0122824	392_@	0.0198934			145_T	0.0276435
411_S	0.00536824							461_@	0.00155247	392_@	0.000309778																			308_T	0.0296961	705_I	0.0209314	403_T	0.00114826	518_V	0.0121666	305_Q	0.0196484			275_E	0.0275372
700_A	0.00536735							121_Q	0.00155236	665_K	0.000292224																			46_K	0.0294097	730_P	0.0205006	134_V	0.00114331	466_E	0.0121659	787A_S	0.0191579			823_G	0.0274127
268_E	0.00534637							722_P	0.001545	429_G	0.000288421																			787_R	0.028725	135_T	0.0203142	411_S	0.00113937	613_S	0.0119225	793_I	0.0188968			818_I	0.0271491
655_R	0.00498753							416_L	0.00152013	837_G	0.000282899																			833_A	0.0286859	750_N	0.0191854	186E_S	0.00111198	170_K	0.011674	144A_T	0.0188459			166_K	0.0269497
230_glycan	0.004591							339_@	0.0014549	371_I	0.000265121																			442_V	0.028345	350_G	0.018871	460_S	0.00110343	170_Q	0.0115593	781_I	0.0188403			192_I	0.0265771
153_E	0.00457072							458_Y	0.0014098	595_L	0.000263566																			658_K	0.0283105	362_@	0.0187329	334_S	0.00109532	397_S	0.0115229	821_A	0.0183623			730_L	0.0264828
662_E	0.00441844							818_I	0.00139871	389_K	0.000250976																			5B_L	0.0283034	393_E	0.0181565	343_Q	0.00105337	443_L	0.0114705	373_T	0.0179911			388_T	0.0263826
186C_glycan	0.00437778							595_I	0.00137667	645_E	0.000247862																			84_I	0.0274948	668_N	0.0180095	8_P	0.00104623	734_E	0.0114665	171_K	0.0178835			346_K	0.0262722
429_G	0.00427749							388_S	0.00134158	334_S	0.000245078																			24_M	0.027476	741_D	0.0179907	4_K	0.000984413	65_K	0.0113895	152_E	0.0178366			465_T	0.0262709
295_I	0.00419053							677_K	0.0013148	226_L	0.000236186																			723_T	0.0268753	306_S	0.0178591	362_Q	0.000973112	662_A	0.0106905	731_E	0.0178333			21_I	0.0262569
99_D	0.00413747							640_E	0.00125572	287_H	0.000233336																			153_E	0.0268335	308_H	0.0170009	419_K	0.000969164	412_G	0.0106886	756_V	0.0174833			16_K	0.0260315
762_N	0.00406622							829_I	0.00122677	5B_Q	0.000231799																			507C_T	0.0268117	648_K	0.0169337	723_N	0.000933217	340_T	0.0106478	399_S	0.017477			5A_I	0.0258728
25_L	0.00402674							341_M	0.00121539	787G_Q	0.000210113																			388_T	0.0263626	518_M	0.0168082	832_V	0.000916098	393_S	0.010584	787A_R	0.0174261			607_T	0.0257326
171_T	0.00398503							166_K	0.00121356	291_T	0.0001978																			335_E	0.0262534	651_I	0.0157778	317_L	0.00089043	132_T	0.0104732	667_N	0.0173975			29_S	0.0256487
717_F	0.00383842							804_S	0.00121212	291_S	0.000186054																			750_S	0.0257114	674_@	0.0151979	114_Q	0.000853413	405_G	0.0104375	415_I	0.017134			231_E	0.0255509
345_I	0.0033794							619_L	0.00121081	404_S	0.000172148																			565_M	0.0254745	465_T	0.0149605	633_K	0.000851276	648_K	0.0103048	306_R	0.0169375			648_K	0.0254862
60_V	0.00317323							5B_K	0.00115979	134_V	0.000164503																			363_S	0.0253098	792_T	0.0148687	31_A	0.000800598	209_S	0.0101898	62_E	0.0166856			49_T	0.0252244
132_T	0.00268605							798_N	0.00114763	195_N	0.000163244																			357_T	0.024911	389_K	0.0136347	189_N	0.000783598	762_S	0.0101278	306_S	0.0166097			364_P	0.0246705
29_L	0.0026519							515_I	0.00108457	29_N	0.000154863																			10_W	0.0247699	809_N	0.0133314	350_K	0.000783009	201_I	0.0101118	461_T	0.0165225			85_V	0.0246647
787G_Q	0.00237012							407_@	0.00108374	809_K	0.000133703																			640_D	0.0235407	837_G	0.0132071	362_K	0.000765569	148_T	0.00973028	536_T	0.0165177			442_@	0.0246213
410_S	0.00215388							141_T	0.00107732	816_D	0.000132666																			733_T	0.0233343	856_L	0.0121462	837_C	0.00075253	674_@	0.00970564	135_I	0.0164962			800_V	0.0245335
659_D	0.00208453							534_A	0.00106809	99_N	0.000118428																			322_G	0.0227112	403_T	0.0118268	29_S	0.000750925	21_G	0.00964726	144_T	0.0162713			825_W	0.0241479
82_Q	0.00202561							464_K	0.00104936	25_L	0.000111624																			853_R	0.0226853	307_I	0.0117254	300_N	0.000740483	651_D	0.00952823	165_V	0.0162299			186B_D	0.0240114
344_Q	0.00165832							799_L	0.00102841	565_L	0.000102193																			252_R	0.022682	398_@	0.0112805	815_L	0.000657281	190_S	0.00940607	360_E	0.0160853			46_K	0.0239708
358_glycan	0.00155283							141_@	0.000965531	462_S	9.99572e-05																			141_@	0.0225747	460_G	0.010684	515_I	0.000601872	583_V	0.0092902	186G_S	0.0155088			287_Q	0.0238702
281_T	0.00154905							152_E	0.000956137	601_R	9.65437e-05																			668_N	0.0222639	147_N	0.0104844	178_K	0.0005289	82_R	0.00919588	727_P	0.0152984			775_L	0.0236714
300_N	0.00150018							641_I	0.000916183	51_T	7.23311e-05																			730_L	0.0222533	152_K	0.00977862	271_M	0.000524689	295_@	0.0089968	232_K	0.0152236			459O_D	0.0236051
784_L	0.00144775							426_M	0.000909317	398_@	7.2305e-05																			179_L	0.0221202	32_E	0.0095974	674_@	0.000516999	830_I	0.00895678	316_V	0.0149151			553_N	0.0233787
240_K	0.00141683							323_V	0.000904357	621_S	5.39212e-05																			31_T	0.0218247	787A_R	0.00900226	21_L	0.000516937	209_N	0.00892662	467_T	0.0148614			424_V	0.0233223
741_D	0.00127679							392_@	0.000899459	34_H	4.47711e-05																			724_Q	0.0218057	27_I	0.00893008	588_K	0.000506349	815_L	0.00887104	140_A	0.0147646			236_K	0.0232349
149_T	0.00121497							776_L	0.000884481	491_I	4.29895e-05																			432_R	0.0213951	833_A	0.00878622	188_@	0.000482637	9_Q	0.00884902	446_K	0.014565			26_M	0.0229862
839_A	0.00120386							63_K	0.000848856	186A_S	4.14457e-05																			7_W	0.0213325	513_I	0.00852824	704_V	0.000475246	764_C	0.00884444	565_L	0.0143378			7_C	0.0229212
26_M	0.00118621							787C_L	0.000843554	344_R	4.08648e-05																			190_E	0.0211356	353_F	0.00804793	736_E	0.000451126	832_V	0.00871804	31_T	0.0142864			340_R	0.0228096
136_R	0.00117973							726_G	0.000817106	189_T	3.88738e-05																			460_@	0.0207565	612_T	0.00794659	750_S	0.000445974	335_K	0.00857669	29_S	0.0141747			149_D	0.0226974
776_S	0.00116118							306_E	0.00075548	4_T	3.19008e-05																			140_T	0.0205678	164_V	0.00761777	152_E	0.000420208	774_F	0.00849753	676_S	0.0141593			845_R	0.0226324
587_L	0.00105952							362_A	0.000739371	446_E	1.7719e-05																			388_S	0.0203841	183_P	0.00744076	230_@	0.00041718	402_M	0.00835607	756_I	0.0141372			130_K	0.0224086
659_E	0.00102851							150_M	0.000726016	736_E	1.70964e-05																			832_V	0.0202447	398_T	0.00731115	392_@	0.000388609	464_S	0.00814647	841_L	0.0140984			335_R	0.0222536
283_N	0.00102316							789_I	0.000699585	11_R	1.59941e-05																			231_K	0.0200751	404_T	0.00689892	624_D	0.000376467	818_I	0.0079689	829_I	0.0138869			787A_S	0.0220887
414_I	0.000958059							612_T	0.000699144	232_D	1.55677e-05																			354_P	0.01976	809_K	0.00648767	448_@	0.000334233	612_S	0.0078809	200_T	0.0137483			409_E	0.0220235
700_G	0.000871272							185_N	0.000673817	31_S	1.54312e-05																			726_E	0.0194753	7_W	0.00633387	352_H	0.000308616	97_E	0.00786357	349_L	0.013728			146_G	0.0219176
61_T	0.000808637							5C_R	0.000639601	353_L	1.23381e-05																			798_S	0.0194308	829_I	0.00591618	231_K	0.000303573	798_N	0.00786016	791_E	0.0134752			698_I	0.0218975
287_Q	0.000768787							336_D	0.000626541	137_@	1.0171e-05																			4_M	0.0188111	394_I	0.00569879	192_R	0.000297511	336_T	0.00772636	668_N	0.0134719			134_S	0.02159
65_V	0.000671545							334_S	0.000561371	358_@	9.89924e-06																			352_H	0.0185424	339_N	0.00549783	379_R	0.000272078	291_P	0.00757107	646_L	0.0133005			62_D	0.0209991
360_V	0.000658928							178_S	0.000525089	144X_T	9.89612e-06																			178_R	0.0180968	393_Y	0.00508538	792_A	0.000255628	400_S	0.00756578	200_V	0.0132283			777_V	0.0208266
211_E	0.000557786							411_@	0.000515869	236_@	9.13847e-06																			629_L	0.0179941	2_R	0.00442951	187_@	0.000233086	289_@	0.00756397	185_N	0.0132022			362_A	0.0207512
835_R	0.000457513							332_@	0.000503386	294_I	9.04383e-06																			411_@	0.0178952	291_S	0.00437259	360_K	0.000216861	744_R	0.00752137	146_T	0.0131531			651_N	0.0207466
453_I	0.000428115							3_A	0.000500887	717_F	8.85869e-06																			340_R	0.0177879	787E_G	0.00410421	788_R	0.000122485	144E_S	0.00751823	465_@	0.0131178			99_D	0.0206203
464_N	0.000426606							154_M	0.000483381	594_S	8.23264e-06																			142_T	0.0176982	7_Y	0.00389026	150_L	9.50979e-05	291_S	0.00734686	186B_K	0.0130764			489_V	0.0204799
353_F	0.000404204							476_R	0.000482811	231_T	7.19762e-06																			834_R	0.0167902	490_E	0.00329165	150_M	8.06147e-05	134_A	0.00712619	9_H	0.0130377			143_T	0.0204239
25_I	0.000385716							291_T	0.000474877	463_S	6.10066e-06																			619_L	0.0167686	636_N	0.00328694	84_V	7.80349e-05	424_V	0.00710882	465_K	0.0129252			230_D	0.0202898
229_K	0.000357435							787D_R	0.000459887	795_I	5.65953e-06																			16_K	0.0166584	254_T	0.00290854	186A_S	6.51734e-05	413_I	0.00708378	467_I	0.0125463			140_A	0.0199549
269_K	0.000349792							138_G	0.000446214	202_K	5.53959e-06																			30_V	0.0166334	636_D	0.00283875	290_E	5.51832e-05	306_G	0.00707877	63_K	0.0125079			300_N	0.0198693
815_L	0.000348607							291_P	0.000439014	365_A	4.00325e-06																			841_R	0.0165444	394_T	0.00263016	354_P	1.65308e-05	158_T	0.00677781	817_A	0.0124714			432_K	0.0198612
268_G	0.000320335							553_S	0.000421312	340_E	3.65563e-06																			741_G	0.0163079	704_L	0.00185638			175_L	0.00667449	833_I	0.012395			230_N	0.0198282
134_V	0.000319968							831_E	0.000414794	453_I	3.49074e-06																			774_F	0.0162798	62_D	0.00184735			344_R	0.00665159	155_R	0.0123568			403_S	0.0196347
432_Q	0.000316453							99_D	0.000402215	189_K	2.77332e-06																			151_Y	0.0158638	279_N	0.00178544			668_N	0.0063912	360_Q	0.0123521			393_R	0.0194989
389_Q	0.000294976							388_T	0.000402116	854_S	2.30898e-06																			842_H	0.0154946	490_K	0.00155869			746_V	0.00631019	465_S	0.0121981			518_M	0.0194978
92_N	0.000293384							178_R	0.000375123	290_S	2.19462e-06																			283_I	0.0153511	412_P	0.00141362			179_L	0.00627906	836_V	0.0121824			463_@	0.0190612
15_W	0.000289998							743_D	0.000372746	278_T	1.8754e-06																			721_I	0.0150969	209_S	0.00125868			307_V	0.00627626	22_I	0.0120344			362_@	0.0188214
325_N	0.00025003							130_@	0.000370105	620_E	1.37432e-06																			186B_S	0.0150223	630_Q	0.00117771			825_G	0.00624987	625_@	0.0119533			839_A	0.0187379
565_M	0.00023286							462_S	0.000369224	150_M	1.15609e-06																			462_@	0.0145814	20_M	0.0010513			683_K	0.00614492	23_W	0.0118979			290_N	0.018725
842_H	0.00023235							452_L	0.000349465	231_K	2.67708e-07																			736_G	0.0138114	809_I	0.00103277			778_A	0.00603771	460_@	0.0118923			8_K	0.0186967
698_I	0.000230161							389_G	0.000349456	782_L	1.86036e-07																			419_K	0.0137729	164_S	0.000872598			809_I	0.00585213	801_Q	0.0118887			658_K	0.0184995
154_L	0.000210466							352_H	0.000337263	673_L	1.11489e-09																			269_D	0.0136309	595_I	0.000854267			133_N	0.00581984	305_R	0.0116792			31_M	0.0183834
408_T	0.000206756							452_I	0.000328945	740_E	5.57447e-10																			211_D	0.0132564	270_V	0.000834212			655_Q	0.00576437	393_G	0.0114441			223_F	0.0180357
99_N	0.000201348							779_T	0.000320321	398_T	1.8029e-10																			26_M	0.0131555	496_V	0.000642288			87_G	0.00567289	515_L	0.0112251			765_L	0.0178176
4_T	0.000180081							607_N	0.000314156	797_L	8.44636e-13																			490_E	0.0130494	408_@	0.000615097			150_G	0.0056492	144_@	0.0111535			467_T	0.0176472
821_V	7.34e-05							459A_W	0.00031138	794_R	2.4861e-13																			743_D	0.0127895	166_K	0.000320133			236_T	0.0056175	240_T	0.011128			733_I	0.0175262
336_T	6.35e-05							151_N	0.000309026																					726_G	0.0126575	781_I	0.000264346			5A_T	0.00561666	24_M	0.0110236			723_A	0.0173482
261_L	4.76e-05							347_E	0.000294515																					781_A	0.0125835	5B_R	0.000140797			186K_S	0.00551705	32_E	0.0107535			816_@	0.0171622
322_G	4.21e-05							640_S	0.000232099																					334_S	0.0122698	434_M	0.000100895			829_V	0.00537962	455_V	0.0107208			463_N	0.0170916
813_N	3.48e-05							58_V	0.000204467																					845_T	0.0120623	787A_S	6.17589e-05			344_Q	0.00528429	150_S	0.0107162			133_@	0.0170689
851_L	2.35e-05							624_E	0.000199185																					178_K	0.0118521	389_G	5.25393e-05			355_K	0.00525571	403_A	0.0107093			360_I	0.0167691
332_glycan	2.22e-05							50_T	0.000160811																					462_T	0.0116402	619_V	3.12793e-06			136_A	0.00523077	230_D	0.0105682			133_N	0.0167043
395_Y	1.11e-05							114_Q	0.000127653																					63_K	0.0114546	238_P	4.34445e-07			186A_@	0.00507628	130_Q	0.010541			726_E	0.016568
386_N	4.17e-06							9_R	0.00012565																					5B_Q	0.011033					779_A	0.00504665	185_D	0.010528			297_S	0.0165461
								68_I	0.000117549																					644_R	0.0109381					535_I	0.00496155	612_A	0.0104622			144A_T	0.016494
								97_K	8.45872e-05																					787G_Q	0.0109127					442_@	0.00490395	453_L	0.0103933			161_A	0.0163948
								49_K	5.51385e-05																					68_I	0.0107828					365_A	0.00482336	417_Q	0.0103453			266_S	0.0163447
								337_K	4.19903e-05																					440_A	0.0106292					346_A	0.00454006	412_S	0.0102637			698_V	0.0162927
								722_H	3.72167e-05																					698_I	0.0103456					629_M	0.00451841	461_E	0.0101519			476_K	0.0161916
								581_Q	2.79299e-05																					723_N	0.0103117					515_L	0.00451077	268_E	0.0101354			444_@	0.0160408
								713_Q	2.0949e-05																					379_G	0.00958818					700_T	0.00447253	743_G	0.0100554			408_D	0.0159872
								636_S	2.05604e-05																					319_T	0.00956777					397_@	0.00446545	353_Y	0.00995328			169_K	0.0158682
								99_Y	1.84691e-05																					809_N	0.00909354					26_I	0.0043689	290_Q	0.00995317			31_T	0.0158482
								828_G	4.93592e-06																					801_L	0.00897583					150_I	0.0043499	336_T	0.00978338			787_R	0.0157164
								240_K	4.55734e-06																					211_E	0.00897367					65_V	0.00432658	2_K	0.00942121			440_R	0.0156407
								659_K	2.5186e-06																					490_K	0.00893157					292_I	0.00428939	459O_N	0.00937306			721_L	0.0155672
								394_T	2.25176e-06																					442_@	0.00835924					461_@	0.00419713	700_G	0.00936047			665_K	0.015482
								719_I	3.54568e-07																					346_V	0.00833909					154_V	0.00415697	410_S	0.00929977			777_I	0.0153966
																														742_K	0.00816177					770_R	0.00405321	301_N	0.0090748			793_I	0.0152675
																														446_S	0.00815167					307_M	0.00404861	475_M	0.00901805			347_E	0.0149707
																														793_I	0.00809892					130_N	0.00397953	842_H	0.00885906			132_T	0.0149599
																														567_Q	0.00797364					429_K	0.00358656	770_R	0.00875656			796_W	0.0148286
																														188_Y	0.00790551					161_I	0.00356402	812_I	0.00872269			460_N	0.0147247
																														793_L	0.00769881					186E_@	0.00317954	619_L	0.00863202			271_V	0.0147093
																														646_I	0.00761021					807_L	0.00303842	813_S	0.00855051			640_G	0.0145095
																														87_G	0.00743841					364_S	0.0028592	65_K	0.00840972			354_E	0.0143783
																														787C_L	0.00736234					617_K	0.00280144	386_D	0.00835251			444_R	0.0143737
																														408_N	0.0071961					405_S	0.00279544	452_L	0.0080053			289_K	0.0141221
																														279_D	0.00712093					583_L	0.00267435	190_E	0.00796042			4_T	0.0141175
																														515_M	0.00701716					190_E	0.0024322	142_T	0.00791457			805_Q	0.0138483
																														144H_S	0.00673692					5C_M	0.00241798	68_I	0.00762521			136_G	0.0136746
																														837_G	0.00671579					150_M	0.00227417	777_I	0.00755541			392_@	0.0136075
																														791_E	0.0065035					513_I	0.00219196	300_G	0.00752694			164_N	0.013563
																														648_D	0.00642761					519_F	0.00212976	409_D	0.00751372			513_I	0.0134637
																														8_Q	0.00639794					200_T	0.00197023	784_L	0.00748038			316_A	0.0134211
																														777_I	0.0062512					412_S	0.00194277	360_V	0.00743002			464_S	0.0133709
																														595_I	0.00585467					624_E	0.00188546	145_V	0.00739628			121_Q	0.0133554
																														787G_R	0.00581333					32_G	0.00182733	24_I	0.00729312			281_A	0.0133282
																														607_A	0.00565					389_K	0.00179569	809_N	0.00723477			419_K	0.0132923
																														809_I	0.0056201					717_F	0.00166751	161_V	0.00717476			171_K	0.0132624
																														677_K	0.0056198					651_N	0.00164452	636_S	0.00717443			293_P	0.0131594
																														535_L	0.0054915					406_@	0.00154082	853_R	0.00700558			630_Q	0.0131478
																														636_D	0.00491561					645_I	0.00140568	211_D	0.00699424			354_G	0.012907
																														787E_G	0.00489456					346_G	0.00127507	440_E	0.00698221			721_T	0.0129004
																														758_D	0.00485058					779_T	0.00110468	424_I	0.00694008			24_I	0.0128894
																														186A_K	0.00484067					617_R	0.00107652	404_E	0.00688831			138_V	0.0128011
																														463_G	0.00478123					281_V	0.00105397	186D_S	0.00687992			467_I	0.012757
																														727_L	0.0047474					700_I	0.00103187	633_R	0.00677772			186A_S	0.0126592
																														287_Q	0.00442498					2_T	0.00064908	293_T	0.00676589			269_E	0.0124014
																														641_I	0.00442289					62_E	0.000513817	725_R	0.00653804			138_G	0.0118509
																														825_W	0.00440929					588_Q	0.000513118	640_N	0.00651159			334_@	0.0117347
																														308_R	0.00417397					135_@	0.000324896	137_@	0.00639023			290_E	0.0116115
																														268_E	0.00415564					137_T	0.000313797	346_A	0.00631285			140_S	0.0115692
																														684_I	0.00415098					99_D	0.000300667	665_S	0.00617228			188_S	0.0115194
																														824_E	0.00381868					30_V	0.00025134	161_I	0.00616864			344_R	0.0115103
																														173_S	0.00376895					99_N	0.000234778	635_I	0.00613086			198_S	0.0115074
																														397_@	0.00368867					805_L	0.000219333	624_N	0.00612056			240_T	0.0112835
																														833_V	0.00367707					787_R	0.000183093	16_I	0.0059858			619_L	0.0109984
																														350_G	0.00361286					31_S	0.000162932	463_@	0.00596782			565_M	0.0109893
																														360_I	0.00346444							815_L	0.00595224			783_G	0.0109209
																														144A_T	0.00326811							416_I	0.00593858			825_G	0.0108787
																														725_G	0.00307314							700_A	0.0058457			724_P	0.0105253
																														851_F	0.00305459							38_I	0.00580368			25_L	0.0104951
																														667_A	0.00287943							337_Q	0.00579877			723_S	0.0104889
																														347_K	0.00273239							476_K	0.00573778			432_R	0.0104872
																														595_L	0.00257644							496_L	0.00573561			746_G	0.0104452
																														833_I	0.00234267							461_G	0.00572708			651_I	0.0103472
																														147_N	0.00233217							557_K	0.00565169			344_Q	0.0103367
																														136_G	0.00231986							755_L	0.00564533			387_S	0.0103221
																														333_V	0.00223713							743_S	0.00556723			788_R	0.0100852
																														15_W	0.00213951							373_M	0.00555			684_L	0.0100733
																														219_A	0.00209771							389_K	0.00535381			209_T	0.010002
																														279_N	0.00190753							145_T	0.0053349			164_E	0.00995255
																														542_R	0.00184831							31_A	0.00529496			371_V	0.00992667
																														632_D	0.00182912							820_I	0.00528625			240_K	0.00991732
																														683_R	0.0017918							464_D	0.00525743			141_T	0.00988494
																														620_T	0.00171624							843_I	0.00518251			208_I	0.00979293
																														750_N	0.0016881							855_L	0.00511749			397_D	0.00967197
																														164_E	0.00162351							134_I	0.0050332			519_F	0.00964502
																														779_A	0.0015287							200_A	0.00496633			794_R	0.00957954
																														22_L	0.00144607							777_L	0.0049286			133_T	0.00951192
																														7_C	0.00143232							232_T	0.00488306			754_A	0.00949369
																														408_@	0.00138115							612_S	0.00475884			357_K	0.00942937
																														618_S	0.00137913							668_S	0.0046533			130_T	0.0093491
																														474_D	0.00131737							350_R	0.00463309			84_M	0.00924412
																														725_R	0.00119523							753_L	0.00459992			150_I	0.00924138
																														805_L	0.0011946							148_T	0.00451826			5B_L	0.00908349
																														836_I	0.00117054							271_V	0.00445722			674_S	0.00903565
																														232_I	0.0011636							444_A	0.00437017			209_S	0.00902135
																														106_T	0.00104256							138_D	0.00427997			489_I	0.00900542
																														617_K	0.00087404							84_M	0.00419156			836_I	0.00896623
																														821_T	0.000865							515_I	0.00413455			793_L	0.00886232
																														446_R	0.00081275							149_@	0.00411001			363_H	0.00874797
																														658_Q	0.000770752							407_S	0.00409433			4_R	0.00872821
																														277_F	0.000740732							190_S	0.00402951			143_Y	0.00872213
																														408_T	0.000727934							375_T	0.00391487			474_N	0.00868307
																														754_A	0.000705901							295_T	0.00390287			407_S	0.00859347
																														9_Q	0.000626725							736_E	0.0038838			617_R	0.00849239
																														825_G	0.000619541							619_Y	0.00384985			439_V	0.00841484
																														389_G	0.000574893							318_Y	0.00381315			229_K	0.0084037
																														132_T	0.000494767							132_K	0.00376189			153_E	0.00832704
																														163_T	0.000406563							354_P	0.00371385			134_@	0.00816635
																														337_K	0.00038842							446_@	0.00358891			619_Q	0.00813973
																														121_Q	0.000280028							837_W	0.00351714			464_T	0.0080001
																														788_K	0.000262288							465_T	0.00343453			159_Y	0.00799511
																														33_N	0.000247326							476_R	0.00332638			195_N	0.00796221
																														87_E	0.000237993							186A_S	0.00330797			65_V	0.00792451
																														853_A	0.00015755							824_@	0.00314762			328_Q	0.00786059
																														240_T	9.58805e-05							183_Q	0.00308372			787D_R	0.00781509
																														624_E	8.17349e-05							316_T	0.00307282			630_E	0.00779279
																														363_P	5.37813e-05							544_V	0.00302271			410_S	0.00776023
																														389_K	1.24382e-05							726_G	0.00300811			833_I	0.00772217
																																						307_V	0.00296558			775_I	0.00766898
																																						674_@	0.00296208			506_V	0.00764802
																																						283_N	0.0029098			99_N	0.00752783
																																						276_D	0.00279385			774_F	0.0074785
																																						132_S	0.00276173			363_P	0.00745636
																																						140_T	0.00275161			462_@	0.00742967
																																						188_G	0.00265021			624_@	0.00742112
																																						85_H	0.00258174			21_L	0.00739205
																																						740_Q	0.00241082			155_R	0.00738183
																																						49_E	0.00238239			178_K	0.00722095
																																						832_V	0.0022977			818_V	0.00720205
																																						389_N	0.00217075			139_S	0.00711818
																																						339_N	0.00203081			152_E	0.00707956
																																						474_D	0.00193905			271_I	0.00684722
																																						798_N	0.00192671			423_F	0.00681508
																																						412_D	0.00190226			138_T	0.00665056
																																						665_Q	0.0018368			813_N	0.00663552
																																						818_I	0.00180013			297_T	0.00654745
																																						281_V	0.00170889			446_N	0.00654045
																																						419_R	0.00163222			279_D	0.00646113
																																						841_R	0.00159617			583_L	0.0064454
																																						853_T	0.00155431			186_E	0.00632664
																																						138_S	0.00149137			356_@	0.00632482
																																						219_T	0.00147249			330_F	0.00625048
																																						640_G	0.00133228			397_T	0.00624811
																																						328_Q	0.00132564			240_N	0.00621327
																																						283_T	0.00131405			362_D	0.00618154
																																						407_T	0.00123584			277_I	0.0059931
																																						8_P	0.00119174			340_N	0.00595474
																																						172_A	0.00116023			328_R	0.00595037
																																						636_N	0.00104839			87_K	0.00594694
																																						770_L	0.000871521			490_K	0.00590503
																																						351_E	0.000855027			539_V	0.00584844
																																						704_I	0.000816148			406_L	0.0058147
																																						750_N	0.000809571			724_Q	0.00576338
																																						607_A	0.000783392			186F_T	0.00571993
																																						352_H	0.000783071			621_E	0.00571662
																																						189_S	0.000762819			668_N	0.00564218
																																						343_Q	0.000652657			619_K	0.00558823
																																						565_M	0.000561139			440_E	0.00554043
																																						750_S	0.000416952			308_N	0.00550288
																																						618_S	0.000410544			190_S	0.00546085
																																						641_L	0.000358724			730_P	0.005405
																																						425_N	0.000310459			633_R	0.00536648
																																						300_Y	0.0002454			63_P	0.0052869
																																						350_K	0.000130948			145_N	0.00528305
																																						703_N	0.000112831			459P_N	0.00527954
																																						640_S	4.04696e-05			393_G	0.00522708
																																										621_Q	0.00514599
																																										379_G	0.00512266
																																										92_D	0.00506518
																																										781_A	0.00506501
																																										792_A	0.00498378
																																										595_I	0.00482114
																																										835_R	0.0047898
																																										782_I	0.00478908
																																										463_S	0.00473662
																																										410_T	0.00464562
																																										588_K	0.00462778
																																										507_E	0.00461637
																																										322A_I	0.00456238
																																										186A_K	0.00455771
																																										62_S	0.00455719
																																										151_K	0.00455388
																																										471_G	0.00453132
																																										429_G	0.00452814
																																										364_H	0.00447365
																																										415_I	0.00444825
																																										133_D	0.00436944
																																										842_N	0.00432121
																																										459P_G	0.004306
																																										535_M	0.00430328
																																										6_N	0.00412391
																																										408_G	0.00411299
																																										330_Y	0.00409348
																																										683_K	0.00407157
																																										798_N	0.00405325
																																										293_T	0.00398707
																																										274_T	0.00398133
																																										185_N	0.00390793
																																										217_Y	0.00390169
																																										151_E	0.00386408
																																										365_S	0.00381233
																																										832_A	0.00370592
																																										328_K	0.00369688
																																										787_H	0.00367523
																																										398_D	0.0036637
																																										184_I	0.0036251
																																										724_S	0.00360848
																																										641_L	0.00359154
																																										5_G	0.00351444
																																										277_L	0.00343057
																																										60_A	0.00342891
																																										452_L	0.00340138
																																										290_K	0.00337903
																																										27_T	0.00333008
																																										407_G	0.00331992
																																										244_S	0.0033141
																																										63_K	0.00325886
																																										853_A	0.00324649
																																										726_G	0.00321592
																																										632_E	0.00320389
																																										705_V	0.00318731
																																										252_K	0.00313364
																																										650_Q	0.00304631
																																										147_S	0.00302364
																																										395_F	0.003
																																										132_I	0.00297529
																																										601_R	0.00295913
																																										192_R	0.0029523
																																										813_S	0.0029309
																																										324_G	0.00292382
																																										629_L	0.00291487
																																										832_V	0.00289027
																																										357_N	0.00286196
																																										334_S	0.00283559
																																										337_E	0.00280142
																																										353_W	0.0027621
																																										333_V	0.00275087
																																										357_T	0.00274723
																																										344_K	0.00257293
																																										646_L	0.00256693
																																										620_Q	0.00256642
																																										619_E	0.00256108
																																										639_T	0.00248448
																																										731_E	0.00237268
																																										602_L	0.00235264
																																										31_V	0.00229958
																																										668_S	0.0022607
																																										404_D	0.0022512
																																										774_C	0.00224744
																																										325_N	0.00223736
																																										632_D	0.00223082
																																										667_N	0.00221084
																																										740_P	0.00215946
																																										144A_@	0.00215082
																																										624_E	0.00214954
																																										173_S	0.002135
																																										134_A	0.00212383
																																										136_V	0.00212348
																																										462_T	0.00211017
																																										636_S	0.00203117
																																										305_K	0.00201238
																																										369_P	0.0020114
																																										721_F	0.00195775
																																										143_@	0.00192138
																																										459P_V	0.00190479
																																										405_S	0.00182705
																																										164_G	0.00179051
																																										704_V	0.00177421
																																										158_S	0.00173967
																																										300_G	0.00173831
																																										655_R	0.00173421
																																										63_T	0.00172539
																																										152_K	0.00171494
																																										144F_@	0.00158936
																																										675_I	0.00157624
																																										57_N	0.00157418
																																										139_@	0.00147607
																																										332_N	0.00142562
																																										122_L	0.00140775
																																										535_T	0.00138057
																																										399_T	0.00135545
																																										164_V	0.00132618
																																										567_K	0.00126921
																																										400_S	0.00124256
																																										565_L	0.00121802
																																										720_L	0.00118617
																																										16_R	0.00117951
																																										178_R	0.00116534
																																										337_K	0.00106108
																																										351_E	0.00105859
																																										787D_K	0.000998124
																																										411_D	0.000989908
																																										797_W	0.000884774
																																										800_L	0.000880215
																																										742_R	0.00087882
																																										20_M	0.000842615
																																										340_E	0.000805395
																																										144H_@	0.000749018
																																										315_Q	0.000696967
																																										352_H	0.00063972
																																										794_K	0.000613301
																																										139_T	0.000582707
																																										270_V	0.000560706
																																										186C_S	0.000521801
																																										27_I	0.000519358
																																										230_S	0.000470173
																																										360_V	0.00045726
																																										165_V	0.000451767
																																										149_T	0.000401176
																																										189_T	0.00038451
																																										5_E	0.000364925
																																										809_N	0.000335888
																																										154_M	0.00030447
																																										496_I	0.000300027
																																										171_Q	0.000248956
																																										484_Y	0.000236808
																																										87_G	0.000210459
																																										853_R	0.000202129
																																										839_G	0.000196231
																																										842_H	0.000189758
																																										655_K	0.000181344
																																										400_T	0.000171496
																																										461_T	0.000165629
																																										732_G	0.000158254
																																										144_@	0.000142983
																																										740_E	0.000115086
																																										843_I	8.22986e-05
																																										40_S	5.53758e-05
																																										829_I	3.16821e-05
																																										700_I	2.75083e-05
																																										231_T	3.44306e-06
[truncated: 16 more columns]
