# Supplementary material for: Accurate Prediction for Antibody Resistance of Clinical HIV-1 Isolates
Source: Sci Rep. 2019 Oct 11;9:14696. doi: 10.1038/s41598-019-50635-w (PMC6789020; doi:10.1038/s41598-019-50635-w)
Supplement: Supplementary file 5 — Supplementary Table S4 [file 41598_2019_50635_MOESM5_ESM.xlsx]

## Sheet: TableS4
Supplementary Table S4: Neutralization data of VRC01-ATI study
Assay - Luc/TZM-bl
Values are in μg/ml
Virus ID	VRC01 (IC50)	VRC01 (IC80)	3BNC117 (IC50)	3BNC117 (IC80)	10-1074 (IC50)	10-1074 (IC80)	PGT121 (IC50)	PGT121 (IC80)
V08DA POVIp - 2H3	0.293	0.982	0.213	0.937	0.016	0.075	0.011	0.047
V08DA PRAp - 2G2	0.049	0.143	0.05	0.16	0.044	0.125	0.022	0.074
V08DA POVIp - 1H8	0.203	0.602	0.198	0.618	0.019	0.064	0.006	0.021
V08DA PRAp - 2G9	0.174	0.659	0.188	0.684	0.038	0.127	0.017	0.066
V08DA POVIp - 1E4	0.192	0.643	0.263	0.916	0.036	0.127	0.019	0.072
V08DA POVIp - 2C7	0.239	1.01	0.342	1.105	0.049	0.136	0.026	0.086
V08DA PRAp - '2E12	0.359	1.23	0.41	1.535	0.05	0.165	0.031	0.119
V08DA POVIp - 2D12	0.154	0.581	0.238	0.76	0.013	0.046	0.009	0.03
V08DA PRAp - 2A5	0.25	0.766	0.399	1.154	0.045	0.121	0.027	0.084
V06 MO POVIp - 2D8	0.131	0.528	0.053	0.208	0.098	0.357	0.048	0.315
V06 MO PRAp - 1G3	1.233	4.057	0.365	1.147	0.072	0.202	0.037	0.122
V06 MO POVIp - 1F2	0.778	3.137	0.282	1.007	0.07	0.216	0.079	0.393
V06 MO PRAp - 1E2	0.634	2.32	0.227	0.826	0.09	0.297	0.043	0.194
V04EB PRAp - 1H5	2.9	8.877	3.777	11.167	1.346	6.313	>50	>50
V04EB POVIp - 2A8	3	9.52	4.233	11.567	1.46	7.817	>50	>50
V04EB POVIp - 1D1	1.96	6.39	2.1	7.275	0.568	2.865	>50	>50
V04EB POVIp - 1F8	3.56	11.95	5.485	15.7	1.079	4.915	>50	>50
V04EB POVIp - 1G4	4.033	11.167	5.295	13.25	0.937	4.71	>50	>50
V04EB PRAp - 2D9	3.09	9.38	3.57	11.7	1.466	7.125	>50	>50
V04EB PRAp - 2A10	3.47	9.795	4.775	12	1.785	7.19	>50	>50
V04EB PRAp - 2C10	3.095	9.735	3.695	11.75	1.262	7.225	>50	>50
V02RP PRAp - 2A12	0.575	2.213	0.695	3.95	0.016	0.07	0.011	0.058
V02RP POVIp - 2D4	1.575	6.41	0.606	2.245	0.031	0.101	0.02	0.066
V02RP POVIp - 1A5	1.887	6.34	0.602	2.067	0.058	0.176	0.029	0.097
V09JF PRAp - 2A11	>50	>50	3.36	10.3	0.07	0.187	0.069	0.255
V09JF POVIp - 1D4	>50	>50	2.67	7.91	0.014	0.048	0.016	0.056
V09JF PRAp - 2F9	>50	>50	4.67	12.7	0.05	0.131	0.056	0.123
V03NP POVIp - 2D5	2.565	9.74	0.282	1.175	0.237	1.012	0.261	1.17
