# Supplementary material for: Accurate Prediction for Antibody Resistance of Clinical HIV-1 Isolates
Source: Sci Rep. 2019 Oct 11;9:14696. doi: 10.1038/s41598-019-50635-w (PMC6789020; doi:10.1038/s41598-019-50635-w)
Supplement: Supplementary file 6 — Supplementary Table S5 [file 41598_2019_50635_MOESM6_ESM.xlsx]

## Sheet: Sheet1
Supplementary Table S5. bNAb-ReP and SVM prediction performance on multiple independent test sets. The better performances were highlighted in green.
bNAb	Study	Metrics	GBM	SVM
VRC01	Lynch	AUC	0.9531	0.4296
		Specificity	1	0.01
		Sensitivity	0.8692	0.9215
		F1	0.93	0.9161
		Accuracy	0.8786	0.8564
		LogLoss	0.4186	0.4928
		RMSE	0.35	0.3901
	NDR	AUC	0.4267	0.304
		Specificity	0	0.1
		Sensitivity	0.92	0.9
		F1	0.902	0.8491
		Accuracy	0.8214	0.8143
		LogLoss	0.4609	0.4895
		RMSE	0.3813	0.3894
	Ssemwanga	AUC	NA	NA
		Specificity	NA	NA
		Sensitivity	1	0.9786
		F1	1	0.988
		Accuracy	1	0.9786
		LogLoss	0.3744	0.4177
		RMSE	0.3132	0.3372
3BNC117	Lynch	AUC	0.6562	0.818
		Specificity	0	0.1
		Sensitivity	0.8033	0.8951
		F1	0.8235	0.8357
		Accuracy	0.7	0.7928
		LogLoss	0.437	0.4946
		RMSE	0.3871	0.3913
	NDR	AUC	NA	NA
		Specificity	NA	NA
		Sensitivity	0.9643	0.9
		F1	0.9818	0.9
		Accuracy	0.9643	0.9
		LogLoss	0.1272	0.4626
		RMSE	0.1692	0.3664
	Scheid	AUC	0.1552	0.2621
		Specificity	0	0
		Sensitivity	0.8966	1
		F1	0.9286	0.9831
		Accuracy	0.8667	0.9667
		LogLoss	0.423	0.4013
		RMSE	0.3536	0.3321
10-1074	NDR	AUC	NA	NA
		Specificity	NA	NA
		Sensitivity	1	0
		F1	1	0
		Accuracy	1	0
		LogLoss	0.051	1.0151
		RMSE	0.054	0.6372
PGT121	NDR	AUC	1	0.0588
		Specificity	1	0
		Sensitivity	1	1
		F1	1	0.8333
		Accuracy	1	0.7143
		LogLoss	0.2678	0.6363
		RMSE	0.2633	0.4681
	Ssemwanga	AUC	1	0.2
		Specificity	0.9091	0.4546
		Sensitivity	1	0.2
		F1	0.8571	0.0706
		Accuracy	0.9286	0.4
		LogLoss	0.2795	0.7212
		RMSE	0.276	0.5134
PGT128	Ssemwanga	AUC	1	0.5
		Specificity	1	1
		Sensitivity	1	0
		F1	1	0
		Accuracy	1	0.0714
		LogLoss	0.3759	0.7447
		RMSE	0.328	0.5249
